# Supplementary material for: Improved tRNA prediction in the American house dust mite reveals widespread occurrence of extremely short minimal tRNAs in acariform mites
Source: BMC Genomics. 2009 Dec 11;10:598. doi: 10.1186/1471-2164-10-598 (PMC2797822; doi:10.1186/1471-2164-10-598)
Supplement: Additional file 1 — Nucleotide composition and GC and AT skews of protein-coding genes on the majority strand of Dermatophagoides farinae. Analysis of nucleotide composition and GC and AT skews for 13 protein-coding genes. For each gene, values are given for all sites and for 4-fold degenerate sites only. Four scatterplots summarize the data. [file 1471-2164-10-598-S1.XLS]

## Sheet: base_composition_mega
Nucleotide composition and GC and AT skews of protein-coding genes on the majority strand of Dermatophagoides farinae
	All sites							4-fold degenerate sites
	T	C	A	G	GC-skew	AT-skew	Total	T	C	A	G	GC-skew	AT-skew	Total
COX1	44.4	14.2	20.6	20.7	0.186246	-0.366154	1551	66.4	7.1	13.8	12.6	0.279188	-0.65586	253
COX2	47.1	12.7	22.6	17.6	0.161716	-0.351506	756	78.4	2.9	11.8	6.9	0.408163	-0.738359	102
ATP8	51.3	13.5	23.7	11.5	-0.08	-0.368	156	63.6	4.5	27.3	4.5	0	-0.39934	22
ATP6	50.8	11.7	20	17.5	0.19863	-0.435028	675	63.3	5.1	18.4	13.3	0.445652	-0.549572	98
COX3	45.7	11.7	20.1	22.5	0.315789	-0.389058	783	51.3	8	23	17.7	0.377432	-0.380888	113
ND3	53.5	10	17.5	19	0.310345	-0.507042	331	59	15.4	17.9	7.7	-0.333333	-0.53446	39
ND1	31.4	15	39.4	14.1	-0.0309278	0.112994	900	46.3	11.1	33.3	9.3	-0.0882353	-0.163317	108
ND6	37.1	9.3	36.7	17	0.292776	-0.00542005	442	42.9	14.3	26.8	16.1	0.0592105	-0.23099	56
ND4L	56	7	17.9	19	0.461538	-0.515562	273	66.7	0	18.2	15.2	1	-0.57126	33
ND4	54.8	9.3	18.7	17.3	0.300752	-0.491156	1291	58.7	5.8	20	15.5	0.455399	-0.491741	155
ND5	51.6	10	21.7	16.6	0.24812	-0.407913	1633	61.8	2.7	18.2	17.3	0.73	-0.545	220
ND2	41.6	8.1	33.4	17	0.354582	-0.109333	931	54.7	4.7	25.5	15.1	0.525253	-0.36409	106
CYTB	35.8	13.1	30.5	20.6	0.222552	-0.0799397	1101	56.3	9	19.2	15.6	0.268293	-0.491391	167
Note: Genes encoded on the minority strand are not inverted
