# Supplementary material for: Improved tRNA prediction in the American house dust mite reveals widespread occurrence of extremely short minimal tRNAs in acariform mites
Source: BMC Genomics. 2009 Dec 11;10:598. doi: 10.1186/1471-2164-10-598 (PMC2797822; doi:10.1186/1471-2164-10-598)
Supplement: Additional file 2 — Codon usage and relative synonymous codon usage (RSCU) values for mitochondrial proteins of Dermatophagoides farinae. Values of codon usage (per thousand) and relative synonymous codon usage are recorded for each position and strand (with a statistical test for significant strand bias). Data are represented in tables and histograms on multiple worksheets. [file 1471-2164-10-598-S2.XLS]

## Sheet: CAI_out
Codon usage and Relative Synonymous Codon Usage (RSCU) values for mitochondrial proteins of Dermatophagoides farinae
			Codon usage per thousand																Relative Synonymous Codon Usage (RSCU)
Anticodon (tRNA)	CODONS	Aminoacids	COX1 (1551 nt)	COX2 (756 nt)	ATP8 (156 nt)	ATP6 (675 nt)	COX3 (783 nt)	ND3 (331 nt)	ND1 (900 nt)	ND6 (442 nt)	ND4L (273 nt)	ND4 (1291 nt)	ND5 (1633 nt)	ND2 (931 nt)	CYTB (1101 nt)	AVERAGE	MIN	MAX	COX1 (1551 nt)	COX2 (756 nt)	ATP8 (156 nt)	ATP6 (675 nt)	COX3 (783 nt)	ND3 (331 nt)	ND1 (900 nt)	ND6 (442 nt)	ND4L (273 nt)	ND4 (1291 nt)	ND5 (1633 nt)	ND2 (931 nt)	CYTB (1101 nt)
TGC	GCA	A	5.8	3.97	0	0	0	0	10	6.76	10.99	4.64	1.83	16.08	13.62	5.66846	0	16.08	0.46	1	0	0	0	0	1.5	2	4	0.89	0.31	2.5	1.33
	GCC	A	3.87	3.97	0	0	11.49	9.01	6.67	0	0	2.32	0	6.43	19.07	4.83308	0	19.07	0.31	1	0	0	2	4	1	0	0	0.44	0	1	1.87
	GCG	A	5.8	0	0	4.44	7.66	0	0	0	0	0	0	0	2.72	1.58615	0	7.66	0.46	0	0	0.57	1.33	0	0	0	0	0	0	0	0.27
	GCT	A	34.82	7.94	0	26.67	3.83	0	10	6.76	0	13.92	22.02	3.22	5.45	10.3562	0	34.82	2.77	2	0	3.43	0.67	0	1.5	2	0	2.67	3.69	0.5	0.53
GCA	TGC	C	0	3.97	0	0	7.66	18.02	3.33	13.51	10.99	2.32	1.83	9.65	0	5.48308	0	18.02	0	0.4	0	0	0.4	1	0.2	0.8	0.33	0.25	0.17	1	0
	TGT	C	1.93	15.87	19.23	4.44	30.65	18.02	30	20.27	54.95	16.24	20.18	9.65	0	18.5715	0	54.95	2	1.6	2	2	1.6	1	1.8	1.2	1.67	1.75	1.83	1	0
GTC	GAC	D	7.74	3.97	0	0	0	0	6.67	0	0	2.32	1.83	3.22	5.45	2.4	0	7.74	0.47	0.18	0	0	0	0	1.33	0	0	0.25	0.13	2	0.5
	GAT	D	25.15	39.68	0	13.33	15.33	9.01	3.33	0	0	16.24	25.69	0	16.35	12.6238	0	39.68	1.53	1.82	0	2	2	2	0.67	0	0	1.75	1.87	0	1.5
TTC	GAA	E	1.93	11.9	0	8.89	11.49	9.01	20	27.03	0	4.64	7.34	19.29	10.9	10.1862	0	27.03	0.29	0.55	0	0.8	0.55	0.33	1.09	2	0	0.5	1	2	1.33
	GAG	E	11.61	31.75	0	13.33	30.65	45.05	16.67	0	21.98	13.92	7.34	0	5.45	15.2115	0	45.05	1.71	1.45	0	1.2	1.45	1.67	0.91	0	2	1.5	1	0	0.67
GAA	TTC	F	7.74	0	0	0	7.66	9.01	33.33	20.27	0	16.24	12.84	16.08	27.25	11.5708	0	33.33	0.16	0	0	0	0.13	0.09	0.59	0.6	0	0.15	0.14	0.71	0.91
	TTT	F	90.91	75.4	134.62	155.56	114.94	198.2	80	47.3	153.85	201.86	172.48	28.94	32.7	114.366	28.94	201.86	1.84	2	2	2	1.88	1.91	1.41	1.4	2	1.85	1.86	1.29	1.09
TCC	GGA	G	15.47	7.94	0	17.78	26.82	9.01	26.67	6.76	0	6.96	9.17	16.08	32.7	13.4892	0	32.7	0.67	0.8	0	1.14	1.22	0.57	2	2	0	0.5	0.63	4	2.29
	GGC	G	3.87	0	0	0	3.83	9.01	0	0	0	4.64	0	0	2.72	1.85154	0	9.01	0.17	0	0	0	0.17	0.57	0	0	0	0.33	0	0	0.19
	GGG	G	19.34	15.87	0	31.11	26.82	18.02	13.33	6.76	32.97	20.88	22.02	0	19.07	17.3992	0	32.97	0.83	1.6	0	2	1.22	1.14	1	2	3	1.5	1.5	0	1.33
	GGT	G	54.16	15.87	0	13.33	30.65	27.03	13.33	0	10.99	23.2	27.52	0	2.72	16.8308	0	54.16	2.33	1.6	0	0.86	1.39	1.71	1	0	1	1.67	1.88	0	0.19
GTG	CAC	H	5.8	0	0	4.44	3.83	0	3.33	6.76	0	4.64	0	9.65	13.62	4.00538	0	13.62	0.4	0	0	0.33	0.18	0	1	2	0	0.67	0	1.2	1.25
	CAT	H	23.21	23.81	0	22.22	38.31	0	3.33	0	10.99	9.28	7.34	6.43	8.17	11.7762	0	38.31	1.6	2	0	1.67	1.82	0	1	0	2	1.33	2	0.8	0.75
GAT	ATC	I	5.8	19.84	0	4.44	7.66	9.01	30	47.3	21.98	2.32	9.17	38.59	38.15	18.02	0	47.3	0.17	0.56	0	0.13	0.4	0.22	0.69	1.08	0.5	0.07	0.32	0.77	0.93
	ATT	I	61.9	51.59	115.38	66.67	30.65	72.07	56.67	40.54	65.93	64.97	47.71	61.09	43.6	59.9054	30.65	115.38	1.83	1.44	2	1.88	1.6	1.78	1.31	0.92	1.5	1.93	1.68	1.23	1.07
TTT	AAA	K	11.61	19.84	19.23	13.33	15.33	9.01	40	47.3	0	11.6	22.02	77.17	46.32	25.5969	0	77.17	1.71	0.83	1	1.2	1.6	2	1.6	1.56	0	1.25	1.5	1.85	1.79
	AAG	K	1.93	27.78	19.23	8.89	3.83	0	10	13.51	10.99	6.96	7.34	6.43	5.45	9.41077	0	27.78	0.29	1.17	1	0.8	0.4	0	0.4	0.44	2	0.75	0.5	0.15	0.21
TAG	CTA	L1	3.87	3.97	19.23	4.44	11.49	0	23.33	13.51	0	11.6	5.5	28.94	46.32	13.2462	0	46.32	0.23	0.18	0.86	0.16	0.53	0	0.93	0.6	0	0.45	0.27	1.29	2.13
	CTC	L1	1.93	0	0	4.44	0	0	3.33	6.76	0	4.64	1.83	3.22	0	2.01154	0	6.76	0.11	0	0	0.16	0	0	0.13	0.3	0	0.18	0.09	0.14	0
	CTG	L1	0	0	0	0	0	0	0	6.76	10.99	2.32	5.5	0	5.45	2.38615	0	10.99	0	0	0	0	0	0	0	0.3	0.35	0.09	0.27	0	0.25
	CTT	L1	13.54	15.87	57.69	53.33	11.49	0	23.33	20.27	32.97	25.52	29.36	16.08	10.9	23.8731	0	57.69	0.79	0.71	2.57	1.95	0.53	0	0.93	0.9	1.06	1	1.43	0.71	0.5
TAA	TTA	L2	40.62	79.37	38.46	40	84.29	63.06	83.33	81.08	54.95	62.65	55.05	83.6	68.12	64.1985	38.46	84.29	2.38	3.53	1.71	1.46	3.88	2.8	3.33	3.6	1.76	2.45	2.69	3.71	3.13
	TTG	L2	42.55	35.71	19.23	62.22	22.99	72.07	16.67	6.76	87.91	46.4	25.69	3.22	0	33.9554	0	87.91	2.49	1.59	0.86	2.27	1.06	3.2	0.67	0.3	2.82	1.82	1.25	0.14	0
CAT	ATA	M	29.01	11.9	38.46	22.22	3.83	45.05	70	114.86	21.98	25.52	47.71	144.69	92.64	51.3746	3.83	144.69	1.15	0.67	1	0.91	0.29	1.67	1.56	1.79	0.8	0.88	1.27	1.91	1.84
	ATG	M	21.28	23.81	38.46	26.67	22.99	9.01	20	13.51	32.97	32.48	27.52	6.43	8.17	21.7923	6.43	38.46	0.85	1.33	1	1.09	1.71	0.33	0.44	0.21	1.2	1.12	0.73	0.09	0.16
GTT	AAC	N	7.74	11.9	19.23	4.44	3.83	0	16.67	13.51	0	2.32	5.5	28.94	35.42	11.5	0	35.42	0.38	0.75	1	0.33	0.4	0	1	0.57	0	0.2	0.33	1.29	1.44
	AAT	N	32.88	19.84	19.23	22.22	15.33	0	16.67	33.78	10.99	20.88	27.52	16.08	13.62	19.1569	0	33.78	1.62	1.25	1	1.67	1.6	0	1	1.43	2	1.8	1.67	0.71	0.56
TGG	CCA	P	9.67	11.9	0	0	3.83	0	6.67	0	0	0	1.83	16.08	29.97	6.15	0	29.97	0.77	1	0	0	0.4	0	1	0	0	0	0.36	2	2
	CCC	P	9.67	0	19.23	4.44	7.66	18.02	3.33	6.76	0	2.32	5.5	6.43	16.35	7.67	0	19.23	0.77	0	1.33	0.5	0.8	1.6	0.5	1	0	0.33	1.09	0.8	1.09
	CCG	P	0	0	0	0	0	0	3.33	13.51	0	2.32	1.83	0	0	1.61462	0	13.51	0	0	0	0	0	0	0.5	2	0	0.33	0.36	0	0
	CCT	P	30.95	35.71	38.46	31.11	26.82	27.03	13.33	6.76	0	23.2	11.01	9.65	13.62	20.5885	0	38.46	2.46	3	2.67	3.5	2.8	2.4	2	1	0	3.33	2.18	1.2	0.91
TTG	CAA	Q	3.87	7.94	19.23	8.89	3.83	9.01	10	13.51	0	4.64	3.67	25.72	10.9	9.32385	0	25.72	0.8	1	2	2	2	2	1.5	2	0	2	1	1.78	2
	CAG	Q	5.8	7.94	0	0	0	0	3.33	0	0	0	3.67	3.22	0	1.84308	0	7.94	1.2	1	0	0	0	0	0.5	0	0	0	1	0.22	0
TCG	CGA	R	3.87	3.97	19.23	4.44	7.66	0	6.67	0	0	2.32	1.83	0	10.9	4.68385	0	19.23	1	1	4	2	2	0	1.14	0	0	1	0.8	0	3.2
	CGC	R	0	0	0	0	0	0	3.33	0	0	0	0	0	0	0.256154	0	3.33	0	0	0	0	0	0	0.57	0	0	0	0	0	0
	CGG	R	0	0	0	0	7.66	0	13.33	0	0	0	3.67	0	2.72	2.10615	0	13.33	0	0	0	0	2	0	2.29	0	0	0	1.6	0	0.8
	CGT	R	11.61	11.9	0	4.44	0	0	0	0	10.99	6.96	3.67	0	0	3.81308	0	11.9	3	3	0	2	0	0	0	0	4	3	1.6	0	0
TCT	AGA	S1	7.74	7.94	0	22.22	11.49	27.03	23.33	27.03	21.98	9.28	14.68	16.08	10.9	15.3615	0	27.03	0.63	0.4	0	1.54	0.96	1.85	1.81	1.33	1.6	0.82	0.93	1.05	1.07
	AGC	S1	1.93	0	0	0	0	0	3.33	0	0	0	0	0	2.72	0.613846	0	3.33	0.16	0	0	0	0	0	0.26	0	0	0	0	0	0.27
	AGG	S1	9.67	11.9	0	4.44	7.66	0	3.33	13.51	10.99	13.92	11.01	9.65	0	7.39077	0	13.92	0.78	0.6	0	0.31	0.64	0	0.26	0.67	0.8	1.23	0.7	0.63	0
	AGT	S1	13.54	11.9	38.46	17.78	11.49	18.02	10	6.76	21.98	13.92	14.68	3.22	0	13.9808	0	38.46	1.1	0.6	2	1.23	0.96	1.23	0.77	0.33	1.6	1.23	0.93	0.21	0
TGA	TCA	S2	0	3.97	19.23	4.44	3.83	18.02	26.67	54.05	0	4.64	5.5	35.37	27.25	15.6131	0	54.05	0	0.2	1	0.31	0.32	1.23	2.06	2.67	0	0.41	0.35	2.32	2.67
	TCC	S2	9.67	0	0	0	0	0	10	27.03	0	4.64	3.67	16.08	8.17	6.09692	0	27.03	0.78	0	0	0	0	0	0.77	1.33	0	0.41	0.23	1.05	0.8
	TCG	S2	3.87	0	0	4.44	0	0	0	6.76	0	2.32	7.34	3.22	2.72	2.35923	0	7.34	0.31	0	0	0.31	0	0	0	0.33	0	0.21	0.46	0.21	0.27
	TCT	S2	52.22	123.02	96.15	62.22	61.3	54.05	26.67	27.03	54.95	41.76	69.72	38.59	29.97	56.7423	26.67	123.02	4.24	6.2	5	4.31	5.12	3.69	2.06	1.33	4	3.69	4.41	2.53	2.93
TGT	ACA	T	5.8	0	19.23	4.44	3.83	0	16.67	27.03	21.98	4.64	9.17	32.15	43.6	14.5031	0	43.6	0.39	0	4	0.5	0.44	0	2	1.33	2	1.14	1	2.35	2.37
	ACC	T	1.93	3.97	0	8.89	7.66	18.02	3.33	13.51	0	0	0	12.86	19.07	6.86462	0	19.07	0.13	1.33	0	1	0.89	4	0.4	0.67	0	0	0	0.94	1.04
	ACG	T	3.87	0	0	0	3.83	0	0	6.76	0	0	0	0	0	1.11231	0	6.76	0.26	0	0	0	0.44	0	0	0.33	0	0	0	0	0
	ACT	T	48.36	7.94	0	22.22	19.16	0	13.33	33.78	21.98	11.6	27.52	9.65	10.9	17.4185	0	48.36	3.23	2.67	0	2.5	2.22	0	1.6	1.67	2	2.86	3	0.71	0.59
TAC	GTA	V	15.47	3.97	38.46	22.22	30.65	9.01	26.67	27.03	10.99	27.84	23.85	25.72	40.87	23.2885	3.97	40.87	0.6	0.17	1.6	1.05	1.07	0.36	2.46	3.2	0.44	1.17	1.11	2.46	2.5
	GTC	V	1.93	3.97	0	4.44	3.83	0	0	6.76	0	2.32	0	6.43	2.72	2.49231	0	6.76	0.08	0.17	0	0.21	0.13	0	0	0.8	0	0.1	0	0.62	0.17
	GTG	V	19.34	0	19.23	13.33	22.99	9.01	6.67	0	0	13.92	18.35	3.22	8.17	10.3254	0	22.99	0.75	0	0.8	0.63	0.8	0.36	0.62	0	0	0.59	0.85	0.31	0.5
	GTT	V	65.76	87.3	38.46	44.44	57.47	81.08	10	0	87.91	51.04	44.04	6.43	13.62	45.1962	0	87.91	2.57	3.67	1.6	2.11	2	3.27	0.92	0	3.56	2.15	2.04	0.62	0.83
TCA	TGA	W	19.34	3.97	19.23	4.44	19.16	18.02	23.33	6.76	0	13.92	7.34	16.08	10.9	12.4992	0	23.33	1.33	0.5	1	0.67	1	1.33	2	2	0	1.2	1.33	1.25	0.8
	TGG	W	9.67	11.9	19.23	8.89	19.16	9.01	0	0	0	9.28	3.67	9.65	16.35	8.98538	0	19.23	0.67	1.5	1	1.33	1	0.67	0	0	0	0.8	0.67	0.75	1.2
GTA	TAC	Y	7.74	3.97	0	0	3.83	9.01	26.67	13.51	0	9.28	5.5	19.29	16.35	8.85769	0	26.67	0.4	0.15	0	0	0.15	1	1.33	0.57	0	0.4	0.25	1.2	1
	TAT	Y	30.95	47.62	19.23	44.44	45.98	9.01	13.33	33.78	65.93	37.12	38.53	12.86	16.35	31.9331	9.01	65.93	1.6	1.85	2	2	1.85	1	0.67	1.43	2	1.6	1.75	0.8	1

## Sheet: data
NUCLEOTIDE COMPOSITION
SEQUENCES \ PARAMETERS	length	A	C	T	G	%A	%C	%T	%G	%G+C	%G+A	%G+T	%A+T	%A+C	%C+T	A1	C1	T1	G1	%A1	%C1	%T1	%G1	%G1+C1	%G1+A1	%G1+T1	%A1+T1	%A1+C1	%C1+T1	A2	C2	T2	G2	%A2	%C2	%T2	%G2	%G2+C2	%G2+A2	%G2+T2	%A2+T2	%A2+C2	%C2+T2	A3	C3	T3	G3	%A3	%C3
9_genes,_majority_strand	7455	1529	845	3706	1375	20.51	11.33	49.71	18.44	29.78	38.95	68.16	70.22	31.84	61.05	602	270	1028	585	24.23	10.87	41.37	23.54	34.41	47.77	64.91	65.59	35.09	52.23	432	427	1241	385	17.38	17.18	49.94	15.49	32.68	32.88	65.43	67.32	34.57	67.12	495	148	1437	405	19.92	5.96
four_genes,_minor_strand	3378	1232	587	1164	395	36.47	17.38	34.46	11.69	29.07	48.16	46.15	70.93	53.85	51.84	447	151	357	171	39.7	13.41	31.71	15.19	28.6	54.88	46.89	71.4	53.11	45.12	237	233	520	136	21.05	20.69	46.18	12.08	32.77	33.13	58.26	67.23	41.74	66.87	548	203	287	88	48.67	18.03
CODON USAGE
CODONS	AAA	AAC	AAG	AAT	ACA	ACC	ACG	ACT	AGA	AGC	AGG	AGT	ATA	ATC	ATG	ATT	CAA	CAC	CAG	CAT	CCA	CCC	CCG	CCT	CGA	CGC	CGG	CGT	CTA	CTC	CTG	CTT	GAA	GAC	GAG	GAT	GCA	GCC	GCG	GCT	GGA	GGC	GGG	GGT	GTA	GTC	GTG	GTT	TAC
Aminoacids	K	N	K	N	T	T	T	T	S	S	S	S	M	I	M	I	Q	H	Q	H	P	P	P	P	R	R	R	R	L	L	L	L	E	D	E	D	A	A	A	A	G	G	G	G	V	V	V	V	Y
9_genes,_majority_strand	37	14	20	57	15	8	3	59	31	1	24	37	70	20	64	142	13	7	7	42	10	15	2	60	9	0	4	16	16	5	5	59	16	7	42	52	8	8	6	45	30	6	54	72	51	5	37	146	14
four_genes,_minor_strand	60	29	9	20	35	14	1	16	20	2	6	5	117	42	13	58	17	10	2	6	18	10	3	13	6	1	5	0	35	3	3	19	20	5	7	7	14	11	1	7	26	1	12	5	35	4	6	10	22
CODON USAGE PER THOUSAND
pos1	A	A	A	A	A	A	A	A	A	A	A	A	A	A	A	A	C	C	C	C	C	C	C	C	C	C	C	C	C	C	C	C	G	G	G	G	G	G	G	G	G	G	G	G	G	G	G	G	T
pos2	A	A	A	A	C	C	C	C	G	G	G	G	T	T	T	T	A	A	A	A	C	C	C	C	G	G	G	G	T	T	T	T	A	A	A	A	C	C	C	C	G	G	G	G	T	T	T	T	A
pos3	A	C	G	T	A	C	G	T	A	C	G	T	A	C	G	T	A	C	G	T	A	C	G	T	A	C	G	T	A	C	G	T	A	C	G	T	A	C	G	T	A	C	G	T	A	C	G	T	C
CODONS	AAA	AAC	AAG	AAT	ACA	ACC	ACG	ACT	AGA	AGC	AGG	AGT	ATA	ATC	ATG	ATT	CAA	CAC	CAG	CAT	CCA	CCC	CCG	CCT	CGA	CGC	CGG	CGT	CTA	CTC	CTG	CTT	GAA	GAC	GAG	GAT	GCA	GCC	GCG	GCT	GGA	GGC	GGG	GGT	GTA	GTC	GTG	GTT	TAC
Aminoacids	K	N	K	N	T	T	T	T	S	S	S	S	M	I	M	I	Q	H	Q	H	P	P	P	P	R	R	R	R	L	L	L	L	E	D	E	D	A	A	A	A	G	G	G	G	V	V	V	V	Y
9_genes,_majority_strand	14.89	5.63	8.05	22.94	6.04	3.22	1.21	23.74	12.47	0.4	9.66	14.89	28.17	8.05	25.75	57.14	5.23	2.82	2.82	16.9	4.02	6.04	0.8	24.14	3.62	0	1.61	6.44	6.44	2.01	2.01	23.74	6.44	2.82	16.9	20.93	3.22	3.22	2.41	18.11	12.07	2.41	21.73	28.97	20.52	2.01	14.89	58.75	5.63
four_genes,_minor_strand	53.29	25.75	7.99	17.76	31.08	12.43	0.89	14.21	17.76	1.78	5.33	4.44	103.91	37.3	11.55	51.51	15.1	8.88	1.78	5.33	15.99	8.88	2.66	11.55	5.33	0.89	4.44	0	31.08	2.66	2.66	16.87	17.76	4.44	6.22	6.22	12.43	9.77	0.89	6.22	23.09	0.89	10.66	4.44	31.08	3.55	5.33	8.88	19.54
T-TEST: 0.999757770091959
Relative Synonimous Codon Usage (RSCU)
pos1	A	A	A	A	A	A	A	A	A	A	A	A	A	A	A	A	C	C	C	C	C	C	C	C	C	C	C	C	C	C	C	C	G	G	G	G	G	G	G	G	G	G	G	G	G	G	G	G	T
pos2	A	A	A	A	C	C	C	C	G	G	G	G	T	T	T	T	A	A	A	A	C	C	C	C	G	G	G	G	T	T	T	T	A	A	A	A	C	C	C	C	G	G	G	G	T	T	T	T	A
pos3	A	C	G	T	A	C	G	T	A	C	G	T	A	C	G	T	A	C	G	T	A	C	G	T	A	C	G	T	A	C	G	T	A	C	G	T	A	C	G	T	A	C	G	T	A	C	G	T	C
CODONS	AAA	AAC	AAG	AAT	ACA	ACC	ACG	ACT	AGA	AGC	AGG	AGT	ATA	ATC	ATG	ATT	CAA	CAC	CAG	CAT	CCA	CCC	CCG	CCT	CGA	CGC	CGG	CGT	CTA	CTC	CTG	CTT	GAA	GAC	GAG	GAT	GCA	GCC	GCG	GCT	GGA	GGC	GGG	GGT	GTA	GTC	GTG	GTT	TAC
Aminoacids	K	N	K	N	T	T	T	T	S	S	S	S	M	I	M	I	Q	H	Q	H	P	P	P	P	R	R	R	R	L	L	L	L	E	D	E	D	A	A	A	A	G	G	G	G	V	V	V	V	Y
9_genes,_majority_strand	1.3	0.39	0.7	1.61	0.71	0.38	0.14	2.78	0.88	0.03	0.68	1.05	1.04	0.25	0.96	1.75	1.3	0.29	0.7	1.71	0.46	0.69	0.09	2.76	1.24	0	0.55	2.21	0.29	0.09	0.09	1.07	0.55	0.24	1.45	1.76	0.48	0.48	0.36	2.69	0.74	0.15	1.33	1.78	0.85	0.08	0.62	2.44	0.26
four_genes,_minor_strand	1.74	1.18	0.26	0.82	2.12	0.85	0.06	0.97	1.3	0.13	0.39	0.33	1.8	0.84	0.2	1.16	1.79	1.25	0.21	0.75	1.64	0.91	0.27	1.18	2	0.33	1.67	0	1.35	0.12	0.12	0.74	1.48	0.83	0.52	1.17	1.7	1.33	0.12	0.85	2.36	0.09	1.09	0.45	2.55	0.29	0.44	0.73	1.07
T-TEST: 0.997381729853675
[truncated: 14 more columns]

## Sheet: rscu_by_pos1
Relative Synonimous Codon Usage (RSCU)	pos1	pos2	pos3	CODONS	Aminoacids	9_genes,_majority_strand	four_genes,_minor_strand		Majority strand	Minority strand	t-test
	A	A	A	AAA	K	1.3	1.74	A	14.65	14.15	0.895983
	A	C	A	ACA	T	0.71	2.12	C	13.54	14.33	0.85335
	A	G	A	AGA	S	0.88	1.3	G	16	16	1
	A	T	A	ATA	M	1.04	1.8	T	17.81	17.55	0.581405
	A	A	C	AAC	N	0.39	1.18
	A	C	C	ACC	T	0.38	0.85
	A	G	C	AGC	S	0.03	0.13
	A	T	C	ATC	I	0.25	0.84
	A	A	G	AAG	K	0.7	0.26
	A	C	G	ACG	T	0.14	0.06
	A	G	G	AGG	S	0.68	0.39
	A	T	G	ATG	M	0.96	0.2
	A	A	T	AAT	N	1.61	0.82
	A	C	T	ACT	T	2.78	0.97
	A	G	T	AGT	S	1.05	0.33
	A	T	T	ATT	I	1.75	1.16
	C	A	A	CAA	Q	1.3	1.79
	C	C	A	CCA	P	0.46	1.64
	C	G	A	CGA	R	1.24	2
	C	T	A	CTA	L	0.29	1.35
	C	A	C	CAC	H	0.29	1.25
	C	C	C	CCC	P	0.69	0.91
	C	G	C	CGC	R	0	0.33
	C	T	C	CTC	L	0.09	0.12
	C	A	G	CAG	Q	0.7	0.21
	C	C	G	CCG	P	0.09	0.27
	C	G	G	CGG	R	0.55	1.67
	C	T	G	CTG	L	0.09	0.12
	C	A	T	CAT	H	1.71	0.75
	C	C	T	CCT	P	2.76	1.18
	C	G	T	CGT	R	2.21	0
	C	T	T	CTT	L	1.07	0.74
	G	A	A	GAA	E	0.55	1.48
	G	C	A	GCA	A	0.48	1.7
	G	G	A	GGA	G	0.74	2.36
	G	T	A	GTA	V	0.85	2.55
	G	A	C	GAC	D	0.24	0.83
	G	C	C	GCC	A	0.48	1.33
	G	G	C	GGC	G	0.15	0.09
	G	T	C	GTC	V	0.08	0.29
	G	A	G	GAG	E	1.45	0.52
	G	C	G	GCG	A	0.36	0.12
	G	G	G	GGG	G	1.33	1.09
	G	T	G	GTG	V	0.62	0.44
	G	A	T	GAT	D	1.76	1.17
	G	C	T	GCT	A	2.69	0.85
	G	G	T	GGT	G	1.78	0.45
	G	T	T	GTT	V	2.44	0.73
	T	C	A	TCA	S	0.31	2.41
	T	G	A	TGA	W	1.13	1.31
	T	T	A	TTA	L	2.6	3.41
	T	A	C	TAC	Y	0.26	1.07
	T	C	C	TCC	S	0.26	0.98
	T	G	C	TGC	C	0.33	0.57
	T	T	C	TTC	F	0.11	0.7
	T	C	G	TCG	S	0.23	0.2
	T	G	G	TGG	W	0.87	0.69
	T	T	G	TTG	L	1.85	0.27
	T	A	T	TAT	Y	1.74	0.93
	T	C	T	TCT	S	4.56	2.28
	T	G	T	TGT	C	1.67	1.43
	T	T	T	TTT	F	1.89	1.3

## Sheet: rscu_by_pos2
Relative Synonimous Codon Usage (RSCU)	pos1	pos2	pos3	CODONS	Aminoacids	9_genes,_majority_strand	four_genes,_minor_strand		Majority strand	Minority strand	t-test
	A	A	A	AAA	K	1.3	1.74	A	14.71	14	0.654686
	C	A	A	CAA	Q	1.3	1.79	C	17.38	17.87	0.936845
	G	A	A	GAA	E	0.55	1.48	G	14.64	14.14	0.897942
	A	A	C	AAC	N	0.39	1.18	T	15.98	16.02	0.993762
	C	A	C	CAC	H	0.29	1.25
	G	A	C	GAC	D	0.24	0.83
	T	A	C	TAC	Y	0.26	1.07
	A	A	G	AAG	K	0.7	0.26
	C	A	G	CAG	Q	0.7	0.21
	G	A	G	GAG	E	1.45	0.52
	A	A	T	AAT	N	1.61	0.82
	C	A	T	CAT	H	1.71	0.75
	G	A	T	GAT	D	1.76	1.17
	T	A	T	TAT	Y	1.74	0.93
	A	C	A	ACA	T	0.71	2.12
	C	C	A	CCA	P	0.46	1.64
	G	C	A	GCA	A	0.48	1.7
	T	C	A	TCA	S	0.31	2.41
	A	C	C	ACC	T	0.38	0.85
	C	C	C	CCC	P	0.69	0.91
	G	C	C	GCC	A	0.48	1.33
	T	C	C	TCC	S	0.26	0.98
	A	C	G	ACG	T	0.14	0.06
	C	C	G	CCG	P	0.09	0.27
	G	C	G	GCG	A	0.36	0.12
	T	C	G	TCG	S	0.23	0.2
	A	C	T	ACT	T	2.78	0.97
	C	C	T	CCT	P	2.76	1.18
	G	C	T	GCT	A	2.69	0.85
	T	C	T	TCT	S	4.56	2.28
	A	G	A	AGA	S	0.88	1.3
	C	G	A	CGA	R	1.24	2
	G	G	A	GGA	G	0.74	2.36
	T	G	A	TGA	W	1.13	1.31
	A	G	C	AGC	S	0.03	0.13
	C	G	C	CGC	R	0	0.33
	G	G	C	GGC	G	0.15	0.09
	T	G	C	TGC	C	0.33	0.57
	A	G	G	AGG	S	0.68	0.39
	C	G	G	CGG	R	0.55	1.67
	G	G	G	GGG	G	1.33	1.09
	T	G	G	TGG	W	0.87	0.69
	A	G	T	AGT	S	1.05	0.33
	C	G	T	CGT	R	2.21	0
	G	G	T	GGT	G	1.78	0.45
	T	G	T	TGT	C	1.67	1.43
	A	T	A	ATA	M	1.04	1.8
	C	T	A	CTA	L	0.29	1.35
	G	T	A	GTA	V	0.85	2.55
	T	T	A	TTA	L	2.6	3.41
	A	T	C	ATC	I	0.25	0.84
	C	T	C	CTC	L	0.09	0.12
	G	T	C	GTC	V	0.08	0.29
	T	T	C	TTC	F	0.11	0.7
	A	T	G	ATG	M	0.96	0.2
	C	T	G	CTG	L	0.09	0.12
	G	T	G	GTG	V	0.62	0.44
	T	T	G	TTG	L	1.85	0.27
	A	T	T	ATT	I	1.75	1.16
	C	T	T	CTT	L	1.07	0.74
	G	T	T	GTT	V	2.44	0.73
	T	T	T	TTT	F	1.89	1.3

## Sheet: rscu_by_pos3
Relative Synonimous Codon Usage (RSCU)	pos1	pos2	pos3	CODONS	Aminoacids	9_genes,_majority_strand	four_genes,_minor_strand		Majority strand	Minority strand	t-test	t-test(2)	t-test(2)
	A	A	A	AAA	K	1.3	1.74	A	13.88	28.96	4.84165e-05	A&C	7.69138e-05
	A	C	A	ACA	T	0.71	2.12	C	4.03	11.47	0.000288875	G&T	0.000658038
	A	G	A	AGA	S	0.88	1.3	G	10.62	6.51	0.12818
	A	T	A	ATA	M	1.04	1.8	T	33.47	15.09	6.235e-05
	C	A	A	CAA	Q	1.3	1.79
	C	C	A	CCA	P	0.46	1.64
	C	G	A	CGA	R	1.24	2
	C	T	A	CTA	L	0.29	1.35
	G	A	A	GAA	E	0.55	1.48
	G	C	A	GCA	A	0.48	1.7
	G	G	A	GGA	G	0.74	2.36
	G	T	A	GTA	V	0.85	2.55
	T	C	A	TCA	S	0.31	2.41
	T	G	A	TGA	W	1.13	1.31
	T	T	A	TTA	L	2.6	3.41
	A	A	C	AAC	N	0.39	1.18
	A	C	C	ACC	T	0.38	0.85
	A	G	C	AGC	S	0.03	0.13
	A	T	C	ATC	I	0.25	0.84
	C	A	C	CAC	H	0.29	1.25
	C	C	C	CCC	P	0.69	0.91
	C	G	C	CGC	R	0	0.33
	C	T	C	CTC	L	0.09	0.12
	G	A	C	GAC	D	0.24	0.83
	G	C	C	GCC	A	0.48	1.33
	G	G	C	GGC	G	0.15	0.09
	G	T	C	GTC	V	0.08	0.29
	T	A	C	TAC	Y	0.26	1.07
	T	C	C	TCC	S	0.26	0.98
	T	G	C	TGC	C	0.33	0.57
	T	T	C	TTC	F	0.11	0.7
	A	A	G	AAG	K	0.7	0.26
	A	C	G	ACG	T	0.14	0.06
	A	G	G	AGG	S	0.68	0.39
	A	T	G	ATG	M	0.96	0.2
	C	A	G	CAG	Q	0.7	0.21
	C	C	G	CCG	P	0.09	0.27
	C	G	G	CGG	R	0.55	1.67
	C	T	G	CTG	L	0.09	0.12
	G	A	G	GAG	E	1.45	0.52
	G	C	G	GCG	A	0.36	0.12
	G	G	G	GGG	G	1.33	1.09
	G	T	G	GTG	V	0.62	0.44
	T	C	G	TCG	S	0.23	0.2
	T	G	G	TGG	W	0.87	0.69
	T	T	G	TTG	L	1.85	0.27
	A	A	T	AAT	N	1.61	0.82
	A	C	T	ACT	T	2.78	0.97
	A	G	T	AGT	S	1.05	0.33
	A	T	T	ATT	I	1.75	1.16
	C	A	T	CAT	H	1.71	0.75
	C	C	T	CCT	P	2.76	1.18
	C	G	T	CGT	R	2.21	0
	C	T	T	CTT	L	1.07	0.74
	G	A	T	GAT	D	1.76	1.17
	G	C	T	GCT	A	2.69	0.85
	G	G	T	GGT	G	1.78	0.45
	G	T	T	GTT	V	2.44	0.73
	T	A	T	TAT	Y	1.74	0.93
	T	C	T	TCT	S	4.56	2.28
	T	G	T	TGT	C	1.67	1.43
	T	T	T	TTT	F	1.89	1.3

## Sheet: cu_by_pos1
CODON USAGE PER THOUSAND	pos1	pos2	pos3	CODONS	Aminoacids	9_genes,_majority_strand	four_genes,_minor_strand		Majority strand	Minority strand	t-test	t-test(2)	t-test(2)
	A	A	A	AAA	K	14.89	53.29	A	242.25	396.98	0.211067	A&C	0.195423
	A	A	C	AAC	N	5.63	25.75	C	108.64	134.1	0.575978	G&T	0.32622
	A	A	G	AAG	K	8.05	7.99	G	235.4	151.87	0.22379
	A	A	T	AAT	N	22.94	17.76	T	410.08	313.49	0.359899
	A	C	A	ACA	T	6.04	31.08
	A	C	C	ACC	T	3.22	12.43
	A	C	G	ACG	T	1.21	0.89
	A	C	T	ACT	T	23.74	14.21
	A	G	A	AGA	S	12.47	17.76
	A	G	C	AGC	S	0.4	1.78
	A	G	G	AGG	S	9.66	5.33
	A	G	T	AGT	S	14.89	4.44
	A	T	A	ATA	M	28.17	103.91
	A	T	C	ATC	I	8.05	37.3
	A	T	G	ATG	M	25.75	11.55
	A	T	T	ATT	I	57.14	51.51
	C	A	A	CAA	Q	5.23	15.1
	C	A	C	CAC	H	2.82	8.88
	C	A	G	CAG	Q	2.82	1.78
	C	A	T	CAT	H	16.9	5.33
	C	C	A	CCA	P	4.02	15.99
	C	C	C	CCC	P	6.04	8.88
	C	C	G	CCG	P	0.8	2.66
	C	C	T	CCT	P	24.14	11.55
	C	G	A	CGA	R	3.62	5.33
	C	G	C	CGC	R	0	0.89
	C	G	G	CGG	R	1.61	4.44
	C	G	T	CGT	R	6.44	0
	C	T	A	CTA	L	6.44	31.08
	C	T	C	CTC	L	2.01	2.66
	C	T	G	CTG	L	2.01	2.66
	C	T	T	CTT	L	23.74	16.87
	G	A	A	GAA	E	6.44	17.76
	G	A	C	GAC	D	2.82	4.44
	G	A	G	GAG	E	16.9	6.22
	G	A	T	GAT	D	20.93	6.22
	G	C	A	GCA	A	3.22	12.43
	G	C	C	GCC	A	3.22	9.77
	G	C	G	GCG	A	2.41	0.89
	G	C	T	GCT	A	18.11	6.22
	G	G	A	GGA	G	12.07	23.09
	G	G	C	GGC	G	2.41	0.89
	G	G	G	GGG	G	21.73	10.66
	G	G	T	GGT	G	28.97	4.44
	G	T	A	GTA	V	20.52	31.08
	G	T	C	GTC	V	2.01	3.55
	G	T	G	GTG	V	14.89	5.33
	G	T	T	GTT	V	58.75	8.88
	T	A	C	TAC	Y	5.63	19.54
	T	A	T	TAT	Y	38.23	16.87
	T	C	A	TCA	S	4.43	32.86
	T	C	C	TCC	S	3.62	13.32
	T	C	G	TCG	S	3.22	2.66
	T	C	T	TCT	S	64.39	31.08
	T	G	A	TGA	W	12.07	15.1
	T	G	C	TGC	C	3.22	5.33
	T	G	G	TGG	W	9.26	7.99
	T	G	T	TGT	C	16.1	13.32
	T	T	A	TTA	L	57.55	78.15
	T	T	C	TTC	F	8.45	24.87
	T	T	G	TTG	L	41.05	6.22
	T	T	T	TTT	F	142.86	46.18
						142.86	103.91

## Sheet: cu_by_pos2
CODON USAGE PER THOUSAND	pos1	pos2	pos3	CODONS	Aminoacids	9_genes,_majority_strand	four_genes,_minor_strand		Majority strand	Minority strand	t-test	t-test(2)	t-test(2)
	A	A	A	AAA	K	14.89	53.29	A	170.23	206.93	0.347308	A&C	0.465718
	A	A	C	AAC	N	5.63	25.75	C	171.83	206.92	0.65274	G&T	0.729457
	A	A	G	AAG	K	8.05	7.99	G	154.92	120.79	0.423774
	A	A	T	AAT	N	22.94	17.76	T	499.39	461.8	0.84084
	C	A	A	CAA	Q	5.23	15.1
	C	A	C	CAC	H	2.82	8.88
	C	A	G	CAG	Q	2.82	1.78
	C	A	T	CAT	H	16.9	5.33
	G	A	A	GAA	E	6.44	17.76
	G	A	C	GAC	D	2.82	4.44
	G	A	G	GAG	E	16.9	6.22
	G	A	T	GAT	D	20.93	6.22
	T	A	C	TAC	Y	5.63	19.54
	T	A	T	TAT	Y	38.23	16.87
	A	C	A	ACA	T	6.04	31.08
	A	C	C	ACC	T	3.22	12.43
	A	C	G	ACG	T	1.21	0.89
	A	C	T	ACT	T	23.74	14.21
	C	C	A	CCA	P	4.02	15.99
	C	C	C	CCC	P	6.04	8.88
	C	C	G	CCG	P	0.8	2.66
	C	C	T	CCT	P	24.14	11.55
	G	C	A	GCA	A	3.22	12.43
	G	C	C	GCC	A	3.22	9.77
	G	C	G	GCG	A	2.41	0.89
	G	C	T	GCT	A	18.11	6.22
	T	C	A	TCA	S	4.43	32.86
	T	C	C	TCC	S	3.62	13.32
	T	C	G	TCG	S	3.22	2.66
	T	C	T	TCT	S	64.39	31.08
	A	G	A	AGA	S	12.47	17.76
	A	G	C	AGC	S	0.4	1.78
	A	G	G	AGG	S	9.66	5.33
	A	G	T	AGT	S	14.89	4.44
	C	G	A	CGA	R	3.62	5.33
	C	G	C	CGC	R	0	0.89
	C	G	G	CGG	R	1.61	4.44
	C	G	T	CGT	R	6.44	0
	G	G	A	GGA	G	12.07	23.09
	G	G	C	GGC	G	2.41	0.89
	G	G	G	GGG	G	21.73	10.66
	G	G	T	GGT	G	28.97	4.44
	T	G	A	TGA	W	12.07	15.1
	T	G	C	TGC	C	3.22	5.33
	T	G	G	TGG	W	9.26	7.99
	T	G	T	TGT	C	16.1	13.32
	A	T	A	ATA	M	28.17	103.91
	A	T	C	ATC	I	8.05	37.3
	A	T	G	ATG	M	25.75	11.55
	A	T	T	ATT	I	57.14	51.51
	C	T	A	CTA	L	6.44	31.08
	C	T	C	CTC	L	2.01	2.66
	C	T	G	CTG	L	2.01	2.66
	C	T	T	CTT	L	23.74	16.87
	G	T	A	GTA	V	20.52	31.08
	G	T	C	GTC	V	2.01	3.55
	G	T	G	GTG	V	14.89	5.33
	G	T	T	GTT	V	58.75	8.88
	T	T	A	TTA	L	57.55	78.15
	T	T	C	TTC	F	8.45	24.87
	T	T	G	TTG	L	41.05	6.22
	T	T	T	TTT	F	142.86	46.18
						142.86	103.91

## Sheet: cu_by_pos3
CODON USAGE PER THOUSAND	pos1	pos2	pos3	CODONS	Aminoacids	9_genes,_majority_strand	four_genes,_minor_strand		Majority strand	Minority strand	t-test	t-test(2)	t-test(2)
	A	A	A	AAA	K	14.89	53.29	A	197.18	484.01	0.0216175	A&C	0.00491438
	A	C	A	ACA	T	6.04	31.08	C	59.55	180.28	0.00932297	G&T	0.0191221
	A	G	A	AGA	S	12.47	17.76	G	161.37	77.27	0.0817539
	A	T	A	ATA	M	28.17	103.91	T	578.27	254.88	0.033712
	C	A	A	CAA	Q	5.23	15.1
	C	C	A	CCA	P	4.02	15.99
	C	G	A	CGA	R	3.62	5.33
	C	T	A	CTA	L	6.44	31.08
	G	A	A	GAA	E	6.44	17.76
	G	C	A	GCA	A	3.22	12.43
	G	G	A	GGA	G	12.07	23.09
	G	T	A	GTA	V	20.52	31.08
	T	C	A	TCA	S	4.43	32.86
	T	G	A	TGA	W	12.07	15.1
	T	T	A	TTA	L	57.55	78.15
	A	A	C	AAC	N	5.63	25.75
	A	C	C	ACC	T	3.22	12.43
	A	G	C	AGC	S	0.4	1.78
	A	T	C	ATC	I	8.05	37.3
	C	A	C	CAC	H	2.82	8.88
	C	C	C	CCC	P	6.04	8.88
	C	G	C	CGC	R	0	0.89
	C	T	C	CTC	L	2.01	2.66
	G	A	C	GAC	D	2.82	4.44
	G	C	C	GCC	A	3.22	9.77
	G	G	C	GGC	G	2.41	0.89
	G	T	C	GTC	V	2.01	3.55
	T	A	C	TAC	Y	5.63	19.54
	T	C	C	TCC	S	3.62	13.32
	T	G	C	TGC	C	3.22	5.33
	T	T	C	TTC	F	8.45	24.87
	A	A	G	AAG	K	8.05	7.99
	A	C	G	ACG	T	1.21	0.89
	A	G	G	AGG	S	9.66	5.33
	A	T	G	ATG	M	25.75	11.55
	C	A	G	CAG	Q	2.82	1.78
	C	C	G	CCG	P	0.8	2.66
	C	G	G	CGG	R	1.61	4.44
	C	T	G	CTG	L	2.01	2.66
	G	A	G	GAG	E	16.9	6.22
	G	C	G	GCG	A	2.41	0.89
	G	G	G	GGG	G	21.73	10.66
	G	T	G	GTG	V	14.89	5.33
	T	C	G	TCG	S	3.22	2.66
	T	G	G	TGG	W	9.26	7.99
	T	T	G	TTG	L	41.05	6.22
	A	A	T	AAT	N	22.94	17.76
	A	C	T	ACT	T	23.74	14.21
	A	G	T	AGT	S	14.89	4.44
	A	T	T	ATT	I	57.14	51.51
	C	A	T	CAT	H	16.9	5.33
	C	C	T	CCT	P	24.14	11.55
	C	G	T	CGT	R	6.44	0
	C	T	T	CTT	L	23.74	16.87
	G	A	T	GAT	D	20.93	6.22
	G	C	T	GCT	A	18.11	6.22
	G	G	T	GGT	G	28.97	4.44
	G	T	T	GTT	V	58.75	8.88
	T	A	T	TAT	Y	38.23	16.87
	T	C	T	TCT	S	64.39	31.08
	T	G	T	TGT	C	16.1	13.32
	T	T	T	TTT	F	142.86	46.18
						142.86	103.91
