# Supplementary material for: Improved tRNA prediction in the American house dust mite reveals widespread occurrence of extremely short minimal tRNAs in acariform mites
Source: BMC Genomics. 2009 Dec 11;10:598. doi: 10.1186/1471-2164-10-598 (PMC2797822; doi:10.1186/1471-2164-10-598)
Supplement: Additional file 5 — Transfer RNAs in Dermatophagoides spp. and some other acariform taxa. Analyses of transfer RNAs of D. farinae and D. pteronyssinus and some other related taxa using tRNAscan-SE and ARWEN. For each putative tRNA found, BLAST similarity search is performed (anticodon arm only) and minimum free energy values (mfold) are recorded. [file 1471-2164-10-598-S5.XLS]

## Sheet: analysis
Transfer RNAs in Dermatophagoides and some other acariform taxa																	tRNAscan-SE				ARWEN							Search string
							*=search includes preferred structure				*=preferred structure					constrained		unconstrained			constrained		unconstrained
id	Canonical?			Anticodon	tRNA for inverted anticodon stem	old	tRNA or region	tRNAscan-SE		ARWEN	Fig (ARWEN)	GenBank (for new structures)	BLAST	BLAST(anticodon helix only)	Output (tRNAscan-SE, ARWEN)	dG initially	dG (mfold)	dG initally	dG (mfold)	structure	dG initially	dG (mfold)	dG initally	dG (mfold)	structure	Same unconstr structures
1	y	Asp	TV-loop	GTC	V/Val	1	D D2009 DP	D	10.78	D(70-100%)	t t-a a-t a-t g-c c-g t-a t.ta c t t a t tttg c a !!!+ t aaat a g a g t-aa a-t g-c t+g t+g t g t a gtc TV-loop mtRNA-Asp(gtc) Primary sequence for TV-loop mtRNA-Asp(gtc) taagcttcagttttagaaatatagttttgtcagggctaagatcttatagcttat ((((((. ((((ddd)))) ((((( AAA )))))tttttttt.))))))		none	Asp: NC_010533.1 Cryptopygus antarcticus Score = 21.1 bits (22), Expect = 5.1 Identities = 11/11 (100%), Gaps = 0/11 (0%)	DP.trna1 (7-60) Length: 54 bp Type: Asp Anticodon: GTC at 29-31 (35-37) Score: 10.78 * | * | * | * | * | Seq: TAAGCTTCAGTTTTAGAAATATAGTTTTGTCAGGGCTAAGATCTTATAGCTTAT Str: >>>>>>...>>>>...<<<<.>>>>>.......<<<<<.........<<<<<<. DP.TV-loop mtRNA-Asp(gtc) taagcttcagttttagaaatatagttttgtcagggctaagatcttatagcttat ((((((. ((((ddd)))) ((((( AAA )))))tttttttt.))))))	-4	-1.65	-8.4	-8.4	UAAGCUUCAGUUUUAGAAAUAUAGUUUUGUCAGGGCUAAGAUCUUAUAGCUUAU ((((((..((((((((..(((......))).....)))))).))...)))))).	-4	-1.65	-8.4	-8.4	uaagcuucaguuuuagaaauauaguuuugucagggcuaagaucuuauagcuuau ((((((..((((((((..(((......))).....)))))).))...)))))).	y
2						2	*D DF	D	12.53	D(70-100%)	g t-a a-t a-t g-c c-g t.t t.t c t t a t t tttg t a !!!+ t aaat a g a g t-aa a-t g-c t-a t-a t g t g gtc TV-loop mtRNA-Asp(gtc) *Primary sequence for TV-loop mtRNA-Asp(gtc) taagcttcagtttttagaaatatagttttgtcggaactaagattttttgcttag (((((.. ((((dddd)))) ((((( AAA )))))ttttttt..)))))		none	none	DF.trna1 (8-61) Length: 54 bp Type: Asp Anticodon: GTC at 30-32 (37-39) Score: 12.53 * | * | * | * | * | Seq: TAAGCTTCAGTTTTTAgAAATATAGTTTTGTCGGAACTAAGATTTTTTGCTTAG Str: >>>>>....>>>>....<<<<.>>>>>.......<<<<<.........<<<<<. DF.TV-loop mtRNA-Asp(gtc) taagcttcagtttttagaaatatagttttgtcggaactaagattttttgcttag (((((.. ((((dddd)))) ((((( AAA )))))ttttttt..)))))	-4.6	-1.47	-6.6	-3.47	UAAGCUUCAGUUUUUAgAAAUAUAGUUUUGUCGGAACUAAGAUUUUUUGCUUAG (((((.((........))....((((((.....)))))).........))))).	-4.6	-1.47	-6.6	-3.47	uaagcuucaguuuuuagaaauauaguuuugucggaacuaagauuuuuugcuuag (((((.((........))....((((((.....)))))).........))))).	y
3			D-loop (?)			3	SM	none	-	D(95%)	c c t-a t-a a a g+t g-c a a t-a t tatgt actcc t at ! !!! a a taagg a c a tt ca t tttt c t.t a-t g-c t-a t.t t a t a gtc D-loop mtRNA-Asp(gtc) 67 bases, %GC = 26.9 Sequence [155,221] Primary sequence for D-loop mtRNA-Asp(gtc) ttaggattgtattaaccatttttagttttgtcaatacttctataaggttaattcctcaaactaaacc ((.((.(ddddddddddddddd.(((. AAA .))). (.(((tttttt))).)).)).))	submit ?	none	Asp: NC_010533.1 Cryptopygus antarcticus Score = 24.7 bits (26), Expect = 0.42 Identities = 15/16 (93%), Gaps = 0/16 (0%)	Primary sequence for D-loop mtRNA-Asp(gtc) ttaggattgtattaaccatttttagttttgtcaatacttctataaggttaattcctcaaactaaacc ((.((.(ddddddddddddddd.(((. AAA .))). (.(((tttttt))).)).)).))	-	-	-	-	-	4.6	7.42	-8.1	-8.1	uuaggauuguauuaaccauuuuuaguuuugucaauacuucuauaagguuaauuccucaaacuaaacc ..((((....(((((((......(((.........))).......)))))))))))........…
4	y	Gly	TV-loop	TCC	S2/Ser2	1	G D2009 DP	G	42.17	G(70-100%)	t a-t g-c c-g t-a t-a t-a t-a t t aa a t t tatg t t +!!+ t a gtat g a a g g+ta t-a t-a a-t a-t t a t a tcc TV-loop mtRNA-Gly(tcc) 56 bases, %GC = 19.6 Sequence [1,56] Primary sequence for TV-loop mtRNA-Gly(tcc) agctttttagtataattaagtatagttaatttccaattaataggttttaaaagctt ((((((( ((((dddddd)))) ((((( AAA )))))ttttttt)))))))			Gly: NC_007884.1 Campanulotes bidentatus Score = 30.1 bits (32), Expect = 0.010 Identities = 16/16 (100%), Gaps = 0/16 (0%); NC_007600.1 Leptotrombidium deliense Score = 30.1 bits (32), Expect = 0.010 Identities = 16/16 (100%), Gaps = 0/16 (0%); NC_012708.1 Diadegma semiclausum Score = 28.3 bits (30), Expect = 0.034 Identities = 15/15 (100%), Gaps = 0/15 (0%); Sequence: NC_011923.1 Bombus hypocri…	Your-seq.trna1 (1-56) Length: 56 bp Type: Gly Anticodon: TCC at 32-34 (32-34) Score: 42.17 * | * | * | * | * | * Seq: AGCTTTTTAGTATAATTAAGTATAGTTAATTTCCAATTAATAGGTTTTAAAAGCTT Str: >>>>>>>..>>>>......<<<<.>>>>>.......<<<<<.......<<<<<<<. Primary sequence for TV-loop mtRNA-Gly(tcc) agctttttagtataattaagtatagttaatttccaattaataggttttaaaagctt ((((((( ((((dddddd)))) ((((( AAA )))))ttttttt)))))))	-3.9	-2.64	-5.3	-4.04	AGCUUUUUAGUAUAAUUAAGUAUAGUUAAUUUCCAAUUAAUAGGUUUUAAAAGCUU (((((((..((((......)))).(((((((...))))))).......))))))).	-3.9	-2.64	-5.3	-4.04	agcuuuuuaguauaauuaaguauaguuaauuuccaauuaauagguuuuaaaagcuu (((((((..((((......)))).(((((((...))))))).......))))))).	y
5						2	G DP	G	42.17	G(70-100%)a	t a-t a-t g-c c-g t-a t-a t-a t-a t t aa a t t tatg t t +!!+ t a gtat g a a g g+ta t-a t-a a-t a-t t a t a tcc TV-loop mtRNA-Gly(tcc) Primary sequence for TV-loop mtRNA-Gly(tcc) aagctttttagtataattaagtatagttaatttccaattaataggttttaaaagcttt (((((((( ((((dddddd)))) ((((( AAA )))))ttttttt))))))))		DQ299612 (Nematoda: Dictyocaulus viviparus 62.6 1e-07, 89%); AY163547 (Varroa destructor 59.0, 1e-06, 87%)	see above	Your-seq.trna1 (14-69) Length: 56 bp Type: Gly Anticodon: TCC at 32-34 (45-47) Score: 42.17 * | * | * | * | * | * Seq: AGCTTTTTAGTATAATTAAGTATAGTTAATTTCCAATTAATAGGTTTTAAAAGCTT Str: >>>>>>>..>>>>......<<<<.>>>>>.......<<<<<.......<<<<<<<. Primary sequence for TV-loop mtRNA-Gly(tcc) aagctttttagtataattaagtatagttaatttccaattaataggttttaaaagcttt (((((((( ((((dddddd)))) ((((( AAA )))))ttttttt))))))))	-3.9	-2.64	-5.3	-4.04	AGCUUUUUAGUAUAAUUAAGUAUAGUUAAUUUCCAAUUAAUAGGUUUUAAAAGCUU (((((((.....((((((....))))))....((........))....))))))).	-4.8	-3.54	-6.2	-4.94	aagcuuuuuaguauaauuaaguauaguuaauuuccaauuaauagguuuuaaaagcuuu ((((((((.....((((((....))))))....((........))....)))))))).
6						3	*G DF	G	29.17	G(70-100%)a	t a-t a-t a-t c-g t-a t-a t-a t+gt t t a a c t tatg a a +!!+ t a gtat a a a g a-tag t-a t-a a-t a-t t a t a tcc TV-loop mtRNA-Gly(tcc) *Primary sequence for TV-loop mtRNA-Gly(tcc) aaactttttagtatataaagtataattaatttccaattaataggatacttgaaagtttt (((((((( ((((ddddd)))) ((((( AAA )))))ttttttttt))))))))		AY521256 (Aleuroplatus sp. PB-2004 59.0 1e-06 92%); AY163547 (Varroa destructor 57.2 5e-06 88%)	Gly: NC_007600.1 Leptotrombidium deliense Score = 31.9 bits (34), Expect = 0.003 Identities = 17/17 (100%), Gaps = 0/17 (0%); NC_011923.1 Bombus hypocrita sapporoensis Score = 30.1 bits (32), Expect = 0.010 Identities = 16/16 (100%), Gaps = 0/16 (0%); NC_011520.1 Abispa ephippium Score = 30.1 bits (32), Expect = 0.010 Identities = 16/16 (100%), Gaps = 0/16 (0%)	Type: Gly Anticodon: TCC at 31-33 (39-41) Score: 29.17 * | * | * | * | * | * Seq: AACTTTTTAGTATATAAAGTATAATTAATTTCCAATTAATAGGATACTTGAAAGTTT Str: >>>>>>>..>>>>.....<<<<.>>>>>.......<<<<<.........<<<<<<<. Primary sequence for TV-loop mtRNA-Gly(tcc) aaactttttagtatataaagtataattaatttccaattaataggatacttgaaagtttt (((((((( ((((ddddd)))) ((((( AAA )))))ttttttttt))))))))	-1.4	-1.16	-6.9	-6.9	AACUUUUUAGUAUAUAAAGUAUAAUUAAUUUCCAAUUAAUAGGAUACUUGAAAGUUU (((((((.(((((........(((((.......))))).....))))).))))))).	-2.3	0.26	-7.8	-7.8	aaacuuuuuaguauauaaaguauaauuaauuuccaauuaauaggauacuugaaaguuuu ((((((((.(((((........(((((.......))))).....))))).)))))))).
7			cloverleaf(?)			4	SM	none	-	G(clov)(70-90%)	t a-t t.t g+t g-c g+t g-c t-a t c aatta t c tta g t aatg !!! t c !!!! aat t ttac aggg c a t t t t-a c-g t-a t.t a-t t a t a tcc mtRNA-Gly(tcc) 69 bases, %GC = 29.0 Primary sequence for mtRNA-Gly(tcc) atggggttcgtaattccttacattcttatttccaattagattaatagggttgattaaattcactctttt (.(((((. ((((dddd)))) (((.( AAA ).))) (((tttttttttttt))).))))).)	submit ?<should not be cloverleaf, cannt infer D-loop>	none	Gly: NC_010765.1 Buthus occitanus Score = 26.5 bits (28), Expect = 0.12 Identities = 16/17 (94%), Gaps = 0/17 (0%); Sequence: NC_009738.1 Mesobuthus martensii Score = 26.5 bits (28), Expect = 0.12 Identities = 16/17 (94%), Gaps = 0/17 (0%); NC_005291.1 Carios capensis Score = 26.5 bits (28), Expect = 0.12 Identities = 16/17 (94%), Gaps = 0/17 (0%); NC_006515.2 Mesobuthus gibbosus Score = 26.5 bit…	Primary sequence for mtRNA-Gly(tcc) atggggttcgtaattccttacattcttatttccaattagattaatagggttgattaaattcactctttt (.(((((. ((((dddd)))) (((.( AAA ).))) (((tttttttttttt))).))))).)	-	-	-	-	-	3.4	4.97	-8.5	-8.5	augggguucguaauuccuuacauucuuauuuccaauuagauuaauaggguugauuaaauucacucuuuu ..((((........))))...........................(((((.((......)))))))…
8	n	Arg	D-loop	TCG	S2/Ser2	1	*R(D-loop) and R(TV-loop) DP 2009	R(TV-loop1)	2.54	R(D-loop)(95-100%),Trp(clov)(90-70%)	a t.t c-g t-a a-t g-c c-g t t ac tt !! g t tg a t t a a t t a-t a-t t-a t-a a-t g-c t c t a tcg D-loop mtRNA-Arg(tcg) 49 bases, %GC = 28.6 Sequence [19,67] Primary sequence for D-loop mtRNA-Arg(tcg) tctagcttttaataattagtttcgacctaatttattgtgtcagctagta .(((((ddddddd(((((( AAA )))))) ((ttt))))))). t a-t g-c c-g t-a t-a t-a t.t aa-t c t taa ttg a !!! a t atta att c !!!! t a g taat t acc t t t-at a-t t+…	submit D-loop(structure)		Arg: NC_011524.1 Protohermes concolorus Score = 34.2 bits (17), Expect = 0.001 Identities = 17/17 (100%), Gaps = 0/17 (0%); Sphaerius sp. BT0074 Score = 34.2 bits (17), Expect = 0.001 Identities = 17/17 (100%), Gaps = 0/17 (0%); NC_011277.1 Ascaloptynx appendiculatus Score = 34.2 bits (17), Expect = 0.001 Identities = 17/17 (100%), Gaps = 0/17 (0%); Sequence: NC_010964.1 Rhagophthalmus ohba Score…	Type: Arg Anticodon: TCG at 27-29 (40-42) Score: 2.54 * | * | * | * | * | Seq: GGGTATCTAGCTTTTAATAATTAGTTTCGACCTAATTTATTGTGTCAGCTA Str: >>.>..>..>.>...<.<.>>>>>.......<<<<<.......<..<.<<. Primary sequence for D-loop mtRNA-Arg(tcg) tctagcttttaataattagtttcgacctaatttattgtgtcagctagta .(((((ddddddd(((((( AAA )))))) ((ttt))))))). SAME ANTICODON NOT FOUND IN D. farinae: Primary sequence for mtRNA-Trp(tc…	4	4	-6.7	-6.7	GGGUAUCUAGCUUUUAAUAAUUAGUUUCGACCUAAUUUAUUGUGUCAGCUA ((.................(((((.......)))))............)).	-3.5	-1.04	-9.9	-9.9	ucuagcuuuuaauaauuaguuucgaccuaauuuauugugucagcuagua .((((((..((((((((((.......)))))).))))....))))))..
9						2	*R(D-loop,forced) DF	none	-	none{R(D-loop, forced))				see above	TTTAGCTTTAAATATTAGTTTCGACCTAATTTTTTTTTCTTGGCTAATG .(((((.......(((((.......)))))............))))).. [drawn manually]	-	-	-	-	-	-2.8	-2.8	-6	-6	UUUAGCUUUAAAUAUUAGUUUCGACCUAAUUUUUUUUUCUUGGCUAAUG .((((((..(((.(((((.......))))).))).......))))))..
10						3	R(TV-loop) DP	none	-	R(TV-loop)(70-80%)	c t+g t-a t c a-t t+g c t c-g t t tct g t a atgg a g !!:+ t c taat t ttt a a-t t-a t-a a-t g-c t c t a tcg TV-loop mtRNA-Arg(tcg) 57 bases, %GC = 31.6 Sequence [4,60] Primary sequence for TV-loop mtRNA-Arg(tcg) tttatcctgggtatctagcttttaataattagtttcgacctaatttattgtgtcagc ((.((.( (.((ddddddddd)).) ((((( AAA )))))ttttt).)).))			see above	Primary sequence for TV-loop mtRNA-Arg(tcg) tttatcctgggtatctagcttttaataattagtttcgacctaatttattgtgtcagc ((.((.( (.((ddddddddd)).) ((((( AAA )))))ttttt).)).))	-	-	-	-	-	7.6	10.48	-6.2	-6.2	uuuauccuggguaucuagcuuuuaauaauuaguuucgaccuaauuuauugugucagc .......(((((....((((..........))))...)))))............…
11						4	R(TV-loop) DF	none	-	R(TV-loop)(70-90%)	c a.g g.g a-t t.t g-c g+t a-t t t g t t c attt t t !!!! t taaa t t t t a-t t-a t-a a-t g-c t c t a tcg NOTE: acceptor sem different from that predicted by D2009 TV-loop mtRNA-Arg(tcg) 53 bases, %GC = 26.4 Sequence [1,53] Primary sequence for TV-loop mtRNA-Arg(tcg) agatggatttttagctttaaatattagtttcgacctaatttttttttcttggc ..(.((( ((((dddd)))) ((((( AAA )))))tttttt))).)..			see above	Primary sequence for TV-loop mtRNA-Arg(tcg) agatggatttttagctttaaatattagtttcgacctaatttttttttcttggc ..(.((( ((((dddd)))) ((((( AAA )))))tttttt))).)..	-	-	-	-	-	2.6	4.15	-2.9	-2.9	agatggatttttagctttaaatattagtttcgacctaatttttttttcttggc ..(.((( ((((dddd)))) ((((( AAA )))))tttttt))).)..
12						5	R(TV-loop2) DF	none	-	R(TV-loop2)(70-90%)	g t+g a-t a-t g-c a-t t.t g+t g t tt a t a ttt t g !!! t c aaa t ttt t a-t t-a t-a a-t g-c t c t a tcg TV-loop mtRNA-Arg(tcg) 54 bases, %GC = 24.1 Sequence [2,55] Primary sequence for TV-loop mtRNA-Arg(tcg) taagatggatttttagctttaaatattagtttcgacctaatttttttttcttgg (((((.( (((dddddddd))) ((((( AAA )))))ttttt).)))))			see above	Primary sequence for TV-loop mtRNA-Arg(tcg) taagatggatttttagctttaaatattagtttcgacctaatttttttttcttgg (((((.( (((dddddddd))) ((((( AAA )))))ttttt).)))))	-	-	-	-		1.6	3.82	-5.5	-5.5	uaagauggauuuuuagcuuuaaauauuaguuucgaccuaauuuuuuuuucuugg (((((..((...((((.((.((((....)))).)).))))....))..))))).
13						6	R(clov) DP	R(TV-loop1)	2.54	R(clov)(70-90%)	t a-t t-a c t c-g t-a g+t gg-c t t gac g a +!! g c atct ttg t !! : a t t taat t t a t a-t t-a t-a a-t g-c t c t a tcg mtRNA-Arg(tcg) 61 bases, %GC = 31.1 Sequence [7,67] Primary sequence for mtRNA-Arg(tcg) atcctgggtatctagcttttaataattagtttcgacctaatttattgtgtcagctagtatt ((.(((( ..((ddddd)).. ((((( AAA ))))) (((ttt))))))).))			see above	Your-seq.trna1 (12-62) Length: 51 bp Type: Arg Anticodon: TCG at 27-29 (38-40) Score: 2.54 * | * | * | * | * | Seq: GGGTATCTAGCTTTTAATAATTAGTTTCGACCTAATTTATTGTGTCAGCTA Str: >>.>..>..>.>...<.<.>>>>>.......<<<<<.......<..<.<<. Primary sequence for mtRNA-Arg(tcg) atcctgggtatctagcttttaataattagtttcgacctaatttattgtgtcagctagtatt ((.(((( ..((ddddd)).. ((((( AAA ))))) (((ttt))))))).))	4	4	-6.7	-6.7	GGGUAUCUAGCUUUUAAUAAUUAGUUUCGACCUAAUUUAUUGUGUCAGCUA ((.................(((((.......)))))............)).	5.8	7.07	-10.7	-10.7	auccuggguaucuagcuuuuaauaauuaguuucgaccuaauuuauugugucagcuaguauu ......((((.((((((..((((((((((.......)))))).))))....))))))))))
14						7	R(clov) DF	none	-	R(clov)(70-100%)<italics=overlaps with D. pteronyssus insertion>	a t-a t-a a-t a-t g-c a a t-a g-c taa g aaag t tt a !!!! c a ttt tttc g g !!! t ttg c aaa t ttt t t a-ttt t-a t-a a-t g-c t c t a tcg mtRNA-Arg(tcg) 73 bases, %GC = 23.3 Sequence [7,79] NOTE: acceptor stem is not supported if aligned with D.pter. Primary sequence for mtRNA-Arg(tcg) ttaagatggatttttagctttaaatattagtttcgacctaatttttttttcttggctaatgaaacaacttaaa (((((.(( (((dddddddd))) ((((( AAA ))))) ((…			see above	Primary sequence for mtRNA-Arg(tcg) ttaagatggatttttagctttaaatattagtttcgacctaatttttttttcttggctaatgaaacaacttaaa (((((.(( (((dddddddd))) ((((( AAA ))))) ((((ttttttttt)))))).)))))	-	-	-	-	-	0.2	1.32	-11.7	-11.7	uuaagauggauuuuuagcuuuaaauauuaguuucgaccuaauuuuuuuuucuuggcuaaugaaacaacuuaaa (((((.((..((.((((((..(((.(((((.......))))).))).......)))))).))..)).))))).
15	y	Met	TV-loop	CAT	H/His	1	M D2009 DP	none	-	M(70-95%)	t a-t c-g a-t a-t t-a t-a t.t a t t a g tcga g a !!!! a agct g a t a a-t g-c g+t g-c g+t c a t a cat TV-loop mtRNA-Met(cat) 52 bases, %GC = 32.7 Sequence [1,52] Primary sequence for TV-loop mtRNA-Met(cat) acaatttaaagcttaaagcttaggggctcataatctctagaggttaattgtt ((((((. ((((ddd)))) ((((( AAA )))))tttttt.))))))			Met: NC_008742.1 Pollicipes mitella Score = 20.3 bits (10), Expect = 15 Identities = 10/10 (100%), Gaps = 0/10 (0%); NC_005333.1 Bactrocera oleae Score = 18.3 bits (9), Expect = 58 Identities = 9/9 (100%), Gaps = 0/9 (0%); NC_012688.1 Cephus cinctus Score = 20.3 bits (10), Expect = 15 Identities = 10/10 (100%), Gaps = 0/10 (0%); NC_012574.1 Tachypleus tridentatus Score = 20.3 bits (10), Expect = …	Primary sequence for TV-loop mtRNA-Met(cat) acaatttaaagcttaaagcttaggggctcataatctctagaggttaattgtt ((((((. ((((ddd)))) ((((( AAA )))))tttttt.))))))	-	-	-	-	-	-7.2	-5.43	-8.9	-8.9	acaauuuaaagcuuaaagcuuaggggcucauaaucucuagagguuaauuguu ((((((...(((((.....(((((((.......)))))))))))))))))).
16						2	*M DF	M	0.55	M(70-95%)	t a-t c-g a-t a-t c-g t-a t.t a t a a g tcga g a !!!! a agct g a t a a-t g-c g+t g-c g+t c a t a cat TV-loop mtRNA-Met(cat) Primary sequence for TV-loop mtRNA-Met(cat) acaacttaaagctaaaagcttaggggctcataatctctagaggttagttgtt ((((((. ((((ddd)))) ((((( AAA )))))tttttt.))))))			see above	Seq: ACAACTTAAAGCTAAAAGCTTAGGGGCTCATAATCTCTAGAGGTTAGTTGTT Str: >>>>>>...>>>>...<<<<.>>>>>.......<<<<<.......<<<<<<. Primary sequence for TV-loop mtRNA-Met(cat) acaacttaaagctaaaagcttaggggctcataatctctagaggttagttgtt ((((((. ((((ddd)))) ((((( AAA )))))tttttt.))))))	-9.5	-7.73	-10.6	-10.6	ACAACUUAAAGCUAAAAGCUUAGGGGCUCAUAAUCUCUAGAGGUUAGUUGUU .........((((((...((.(((((.......)))))))...))))))…	-9.5	-7.73	-10.6	-10.6	acaacuuaaagcuaaaagcuuaggggcucauaaucucuagagguuaguuguu .........((((((...((.(((((.......)))))))...))))))…	y
17						3	M(clov) DP	none	-	M(clov)(70-100%)	a a-t a-t c t a a a-t t-a t-a t-a tct a aatt g t a !!!! t tcga ttaa t a !!!! g ttg agct g a t a a-tag g-c g+t g-c g+t c a t a cat mtRNA-Met(cat) 70 bases, %GC = 27.1 Sequence [22,91] Primary sequence for mtRNA-Met(cat) aacaatttaaagcttaaagcttaggggctcataatctctagaggttaattgttgtctttaaaaatattta ((..(((( ((((ddd)))) ((((( AAA ))))) ((((ttttttttt))))))))..))			see above	Primary sequence for mtRNA-Met(cat) aacaatttaaagcttaaagcttaggggctcataatctctagaggttaattgttgtctttaaaaatattta ((..(((( ((((ddd)))) ((((( AAA ))))) ((((ttttttttt))))))))..))	-	-	-	-	-	1.2	2.12	-10.4	-10.4	aacaauuuaaagcuuaaagcuuaggggcucauaaucucuagagguuaauuguugucuuuaaaaauauuua (((((((...(((((.....(((((((.......)))))))))))))))))))..............…
18						4	M(clov) DF	none	-	M(clov)(70-95%)	a a-t a-t c-g a-t a-t c c t.t t-a ctg a tattt t a a +!:!+ t tcga gttag t a !!!! g ttgt agct a a t g a-ta g-c g+t g-c g+t c a t a cat mtRNA-Met(cat) 72 bases, %GC = 31.9 Sequence [22,93] Primary sequence for mtRNA-Met(cat) aacaacttaaagctaaaagcttaggggctcataatctctagaggttagttgttttgtctttatatcttgtta (((((..( ((((ddd)))) ((((( AAA ))))) ((.((tttttttttt)).)))..)))))			see above	Primary sequence for mtRNA-Met(cat) aacaacttaaagctaaaagcttaggggctcataatctctagaggttagttgttttgtctttatatcttgtta (((((..( ((((ddd)))) ((((( AAA ))))) ((.((tttttttttt)).)))..)))))	-	-	-	-	-	0.8	1.57	-11.6	-11.6	aacaacuuaaagcuaaaagcuuaggggcucauaaucucuagagguuaguuguuuugucuuuauaucuuguua .((((.....((((((...((.(((((.......)))))))...))))))...))))...............
19	y	Ser2(UCN)	D-loop	TGA	W/Trp	1	S2 D2009 DP	S2	4.49	S2(70-90%)	a g+t g-c t+g t-a a-t a-tt t t ctg t c t ttg g t !!+ t t aat g aaa a t tt-at t-a a-t a-t c-g t a t a tga TV-loop mtRNA-Ser(tga) *Primary sequence for TV-loop mtRNA-Ser(tga) ggttaattgttgtctttaaaaatatttaactttgaaagttaattgtgcttttagcta (((((( (((ddddddddd))) ((((( AAA )))))tttttttt))))))		Trp(EF208087.1 Nezara viridula Score = 39.2 bits (42), Expect = 0.017, Identities = 35/43 (81%)) Cys (GenBank: EU520641.1 Phrynus sp. 1 SEM-2008 Score = 31.9 bits (34), Expect = 2.5 Identities = 34/43 (79%), Gaps = 3/43 (6%)) Trp (GenBank: EU520641.1 Phrynus sp. 1 SEM-2008 Score = 37.4 bits (40), Expect = 0.059 Identities = 26/29 (89%), Gaps = 2/29 (6%)) Trp(GenBank: AY630340.1 Philaenus spumariu…	Trp/Ser2 Trp: NC_012688.1 Cephus cinctus Score = 26.5 bits (28), Expect = 0.12 Identities = 16/17 (94%), Gaps = 0/17 (0%); NC_012617.1 Geisha distinctissima Score = 26.5 bits (28), Expect = 0.12 Identities = 16/17 (94%), Gaps = 0/17 (0%); NC_012464.1 Yemmalysus parallelus Score = 26.5 bits (28), Expect = 0.12 Identities = 16/17 (94%), Gaps = 0/17 (0%); NC_012462.1 Riptortus pedestris Score = 26.5…	Your-seq.trna1 (1-58) Length: 58 bp Type: Ser Anticodon: TGA at 34-36 (34-36) Score: 4.49 * | * | * | * | * | * Seq: AGGTTAATTGTTGTCTTTAAAAATAtTTAACTTTGAAAGTTAATTGTGCTTTTAGCTA Str: >>.>.>>..>>>.........<<<..>>>>>.......<<<<<.......<<.<.<<. Primary sequence for TV-loop mtRNA-Ser(tga) ggttaattgttgtctttaaaaatatttaactttgaaagttaattgtgcttttagcta (((((( (((ddddddddd))) ((((( AAA )))))tttttttt))))))	4	6.87	-8.5	-8.7	AGGUUAAUUGUUGUCUUUAAAAAUAuUUAACUUUGAAAGUUAAUUGUGCUUUUAGCUA (((((((.((((.........)))).)))))))(((((((.......))))))).…	-2.4	0.56	-8.2	-8.4	gguuaauuguugucuuuaaaaauauuuaacuuugaaaguuaauugugcuuuuagcua ((((((.((((.........)))).))))))((((((((.......))))))))…
20						2	S2 D2009 DF	none	-	S2(70-80%)	a g+t g-c t+g t-a a-t g+t t t tgtt t t c ttg c t !:! g t atc c tat t c tg-ct t-a t+g a-t a-t t+g t a t a tga TV-loop mtRNA-Ser(tga) 59 bases, %GC = 30.5 Sequence [2,60] Primary sequence for TV-loop mtRNA-Ser(tga) ggttagttgttttgtctttatatcttgttaattttgaaagttgactccgcttttagcta (((((( (.(dddddddddd).) (((((( AAA ))))))ttttttt))))))		none	Trp/Ser2 Trp: NC_012688.1 Cephus cinctus Score = 26.5 bits (28), Expect = 0.12 Identities = 16/17 (94%), Gaps = 0/17 (0%); NC_012617.1 Geisha distinctissima Score = 26.5 bits (28), Expect = 0.12 Identities = 16/17 (94%), Gaps = 0/17 (0%); NC_012464.1 Yemmalysus parallelus Score = 26.5 bits (28), Expect = 0.12 Identities = 16/17 (94%), Gaps = 0/17 (0%); NC_012462.1 Riptortus pedestris Score = 26.5…	Primary sequence for TV-loop mtRNA-Ser(tga) ggttagttgttttgtctttatatcttgttaattttgaaagttgactccgcttttagcta (((((( (.(dddddddddd).) (((((( AAA ))))))ttttttt))))))	-	-	-	-	-	-2.9	-2.9	-7	-7	gguuaguuguuuugucuuuauaucuuguuaauuuugaaaguugacuccgcuuuuagcua ((((((..((...(((......((...........)).....)))...))..)))))).
21						3	S2(D-loop) DP	S2, W	4.49,7.50	S2(D-loop)(100%),K(UUR)(70-95%),F(70-80%)	t g-c t-a c-g t-a t-a t-a a-t t a cga aa !!! t a gct t t t a g t t t-at t-a a-t a-t c-g t a t a tga D-loop mtRNA-Ser(tga) 52 bases, %GC = 23.1 Sequence [20,71] Primary sequence for D-loop mtRNA-Ser(tga) gtctttaaaaatatttaactttgaaagttaattgtgcttttagctaaagact (((((((ddddddd((((( AAA ))))) (((ttt)))))))))) a a-t a-t a-t a-t t+g a-t t-a t+g a t t ttgaa a t tcaa ++!!! t g !!!! ggctt t a agtt a g a a t a…	submit(structure)	Trp (GenBank: EU427333.1Aeschyntelus notatus; GenBank: EF208087.1 Nezara viridula; GenBank: EU520641.1 Phrynus sp. 1 SEM-2008; GenBank: AY630340.1 Philaenus spumarius; GenBank: AJ270997.1Lithobius forficatus; GenBank: EU427335.1 Dysdercus cingulatus)	see above for DP	Your-seq.trna1 (2-59) Length: 58 bp Type: Ser Anticodon: TGA at 34-36 (35-37) Score: 4.49 * | * | * | * | * | * Seq: AGGTTAATTGTTGTCTTTAAAAATAtTTAACTTTGAAAGTTAATTGTGCTTTTAGCTA Str: >>.>.>>..>>>.........<<<..>>>>>.......<<<<<.......<<.<.<<. Your-seq.trna2 (66-12) Length: 55 bp Type: Trp Anticodon: TCA at 30-32 (37-35) Score: 7.50 * | * | * | * | * | Seq: TAGTCTTTAGCTAAAAGCACAATTAACTTTCAAAGTTAAATAT…	4.00,4.70	6.87,4.80	-8.5,-10.70	-8.7,-7.63	AGGUUAAUUGUUGUCUUUAAAAAUAuUUAACUUUGAAAGUUAAUUGUGCUUUUAGCUA (((((((.((((.........)))).)))))))(((((((.......))))))).…	-7.4,-0.20,8.70	-5.73,1.52,11.33	-9.3,-12.60,-6.60	-7.9,-12.60,-3.53	gucuuuaaaaauauuuaacuuugaaaguuaauugugcuuuuagcuaaagacu (((((((...(((.(((((((...))))))).)))((.....))))))))).
22						4	*S2(D-loop) DF	none	-	S2(D-loop)(70-100%),F(70-80%)	t g-c t-a c-g t-a t-a t-a a-t t t cga a !!! t t gct c c t t c t t g-c t-a t+g a-t a-t t+g t a t a tga D-loop mtRNA-Ser(tga) *Primary sequence for D-loop mtRNA-Ser(tga) gtctttatatcttgttaattttgaaagttgactccgcttttagctaaagact (((((((dddddd(((((( AAA )))))) (((ttt)))))))))) g t-a g+t t.t t.t a-t a-t t-ag t t ga t a t aagt t t ! !+ c g tccg t ac c t tt-ac t.t t.t a-t g-c c a t g aaa TV-loop mtRNA-Phe(aa…		none	see above for DP	Primary sequence for TV-loop mtRNA-Ser2(tga) gtctttatatcttgttaattttgaaagttgactccgcttttagctaaagact (((((((dddddd(((((( AAA )))))) (((ttt)))))))))) Primary sequence for TV-loop mtRNA-Phe(aaa) tgttaattttgaaagttgactccgcttttagctaaagactttacttctatgatttttag ((..((( ((.(ddddddd).)) (..(( AAA ))..)tttttttt)))..))	-	-	-	-	-	-2.9,8.50	-2.9,10.91	-7.7,-4.40	-7.7,-4.40	gguuaguuguuuugucuuuauaucuuguuaauuuugaaaguugacuuugcuuuuagcua ((((((..((...(((......((...........)).....)))...))..)))))). uguuaauuuugaaaguugacuccgcuuuuagcuaaagacuuuacuucuaugauuuuuag ...........((((((......((.....))....))))))..............…
23						5	W SM D2008	none	-	S2(D-loop)(90-95%),S2(clov)(70-80%)	. t-a g-c t-a t-a a a t.t t.t a ttc t :!! a t tag t t a t t t a-tc g-c a-t a-t c-g t a t a tga D-loop mtRNA-Ser2(tga) 49 bases, %GC = 20.4 Sequence [9,57] Primary sequence for D-loop mtRNA-Ser2(tga) tgttattttatagaactttgaaagttctcttttagtaacttttaaaca. ((((...dddd((((( AAA ))))) .((ttt))....)))) . t-a g-c c a a a t-a t.t a-t a t ttc t g :!! a att tag t !!: t t tat t t t a-tc g-c a-t a-t c-g t a t a t…	tRNA-Ser2 probably, evidence inconclusive (based on proximity with CytB), aceptor stem position can not be inferred unambiguously, submit as anicodon arm (D-loop is preferred)	Trp: NC_008453.1 Scutigerella causeyae Score = 28.3 bits (30), Expect = 0.41 Identities = 20/23 (86%), Gaps = 0/23 (0%) Ser2 (non-anticodon arm part): NC_001712.1 Locusta migratoria Score = 26.5 bits (28), Expect = 1.4 Identities = 23/28 (82%), Gaps = 3/28 (10%) Ser1 (non-anticodon arm part): NC_012458.1 Malcus inconspicuus Score = 28.3 bits (30), Expect = 0.41 Identities = 17/18 (94%), Gaps = 0/…	S2: NC_012462.1 Riptortus pedestris Score = 21.1 bits (22), Expect = 5.1 Identities = 11/11 (100%), Gaps = 0/11; NC_012456.1 Hydaropsis longirostris Score = 21.1 bits (22), Expect = 5.1 Identities = 11/11 (100%), Gaps = 0/11 (0%); NC_012446.1 Aeschyntelus notatus Score = 21.1 bits (22), Expect = 5.1 Identities = 11/11 (100%), Gaps = 0/11 (0%); NC_012432.1 Physopelta gutta core = 21.1 bits (22), E…	Primary sequence for D-loop mtRNA-Ser2(tga)(D-loop) tgttattttatagaactttgaaagttctcttttagtaacttttaaaca. ((((...dddd((((( AAA ))))) .((ttt))....)))) Primary sequence for mtRNA-Ser(tga)S2(clov) tgcattatgttattttatagaactttgaaagttctcttttagtaacttttaaaca. ((..(.( .((ddd)).((((( AAA ))))) .((ttt)).).)..))	-	-	-	-	-	-0.8,7.10	2.18,7.92	-8.4,-8.40	-8.4,-8.40	uguuauuuuauagaacuuugaaaguucucuuuuaguaacuuuuaaacaa .((((((....(((((((...))))))).....)))))).......... >S2(clov) ugcauuauguuauuuuauagaacuuugaaaguucucuuuuaguaacuuuuaaacaa ........((((((....(((((((...))))))).....))))))..........
24						6	SM search1	L2(UUR)	0.17	S2(clov)(70-95%),C(D-loop)(90%),N(clov)(70-80%),	t a-t t-a t-a t-a c-g t-a t-a at c t t aaatt t ttac t !!!!+ c a gttt tttag a t +::! ta g ttta t ttat t c a-t g-c a-t a-t c-g t a t a tga mtRNA-Ser(tga) 75 bases, %GC = 18.7 Sequence [11,85] Primary sequence for mtRNA-Ser2(tga)(clov) atttctttatttttgcattatgttattttatagaactttgaaagttctcttttagtaacttttaaacaagaaatt (((((((. (..(ddddddddddd)..) ((((( AAA ))))) (((((tttttt))))).))))))) a c-g t-a t+g t-a t-…	see above	see above		Your-seq.trna1 (55-2) Length: 54 bp Type: Undet Anticodon: ??? at 0-0 (0-0) Score: 0.17 * | * | * | * | * | Seq: ACTTTCAAAGTTCTATAAAATAACATAATGCAAAAATAAAGAAATATAAAAATC Str: >.>>>.>..>>>.........<<<.>.>........<.<.......<.<<<.<. Primary sequence for mtRNA-Ser2(tga)(clov) atttctttatttttgcattatgttattttatagaactttgaaagttctcttttagtaacttttaaacaagaaatt (((((((. (..(ddddddddddd)..) ((((( AAA ))))) (((((tt…	8.4	8.4	0.3	0.3	ACUUUCAAAGUUCUAUAAAAUAACAUAAUGCAAAAAUAAAGAAAUAUAAAAAUC .........((..(((........)))..))....................…	-5.7	-2.45	-11	-11	auuucuuuauuuuugcauuauguuauuuuauagaacuuugaaaguucucuuuuaguaacuuuuaaacaagaaauu .........((((((......((((((....(((((((...))))))).....)))))).......))))))…
25						7	*SM search 2	-	-	S2(D-loop)(95%),Trp(90-70%)	a t-a t+g a a t-a g-c t-a t-a t a attt c tt !:!+ a t ttag a t t t a t t c a-t g-c a-t a-t c-g t a t a tga D-loop mtRNA-Ser(tga) 55 bases, %GC = 20.0 Sequence [7,61] Primary sequence for D-loop mtRNA-Ser(tga)* ttatgttattttatagaactttgaaagttctcttttagtaacttttaaacaagaa ((.((((ddddddd((((( AAA ))))) (.((ttttt)).))))).)) . t-a t-a t-a c c t+g a t ta t aaaa g !! a g ttt at c t !!! a aa t aaa a acta g a a…	see above	see above		*Primary sequence for D-loop mtRNA-Ser(tga)(D-loop) ttatgttattttatagaactttgaaagttctcttttagtaacttttaaacaagaa ((.((((ddddddd((((( AAA ))))) (.((ttttt)).))))).)) Primary sequence for mtRNA-Trp(tca) tttcttgtttaaaagttactaaaagagaactttcaaagttctataaaataacataatgcaaa. (((.( (((ddddddddddd))) ((((( AAA ))))) ((tttttt))).)))	-	-	-	-	-	2.1	4.76	-8.4	-8.4	uuauguuauuuuauagaacuuugaaaguucucuuuuaguaacuuuuaaacaagaa ....((((((....(((((((...))))))).....))))))..........…
26	y	Cys	D-loop	GCA	A/Ala	1	A D2009 DP	A,C(pt.)	8.67,2.3	C(D-loop)(70-100%)	. g-c t-a t-a t-a t-a a-t tat a aata t aa !!! g a ttaa g t t ga ac t a a t-aa t-a a-t g-c a-t t a t a gca D-loop mtRNA-Cys(gca) 58 bases, %GC = 17.2 Sequence c[-1,57] Primary sequence for D-loop mtRNA-Cys(gca) gttttaaaaatacattagattgcaaatctaaaattttaagaggttatataataaaac. ((((((dddddddd((((( AAA ))))) (((.tttttttt.)))))))))	see above		Cys: GenBank: FJ827761.1 Scylla paramamosain Score = 34.2 bits (17), Expect = 0.005 Identities = 17/17 (100%), Gaps = 0/17 (0%); NC_012464.1 Yemmalysus parallelus Score = 31.9 bits (34), Expect = 0.003 Identities = 17/17 (100%), Gaps = 0/17 (0%); NC_012456.1 Hydaropsis longirostris Score = 31.9 bits (34), Expect = 0.003 Identities = 17/17 (100%), Gaps = 0/17 (0%); NC_012432.1 Physopelta gutta Sco…	Your-seq.trna1 (1-58) Length: 58 bp Type: Ala Anticodon: TGC at 34-36 (34-36) Score: 8.67 <starts at D. pteronyssinus insertion> * | * | * | * | * | * Seq: GTTTTATTATATAAccTCTTAAAATTTTAGATTTGCAATCTAATGTATTTTTAAAACT Str: >>>>>>.....>..........<...>>>>>.......<<<<<........<<<<<<. Your-seq.trna2 (58-12) Length: 47 bp Type: Undet Anticodon: ??? at 0-0 (0-0) Score: 2.30 * | * | * | * | * Seq: AGTTTTAA…	-1.9,6.00	-1.9,6.00	-6.2,-4.70	-6.2,-4.70	GUUUUAUUAUAUAAccUCUUAAAAUUUUAGAUUUGCAAUCUAAUGUAUUUUUAAAACU ((((((..(((((.............(((((((...))))))))))))...)))))). AGUUUUAAAAAUACAUUAGAUUGCAAAUCUAAAAUUUUAAGAGGUUA ..((((((((.....(((((((...)))))))..))))))))..…	-1	2.26	-4.7	-4.7	guuuuaaaaauacauuagauugcaaaucuaaaauuuuaagagguuauauaauaaaaca .((((((((.....(((((((...)))))))..)))))))).................
27						2	C DP	C,A	18.04,13.08	C(100%),K(ttt)(70-95%),L(tag)(70-80%),L(taa)(70-80%),W(70-80%) <Italics=overlaps with D. pteronyssinus insertion>	a a-t a-t t+g c-g t-a c-g t-a t-a a t t a t a tttg t a !:!! t a atac a a a a t-a t-a a-t g-c a-t t a t a gca TV-loop mtRNA-Cys(gca) Primary sequence for TV-loop mtRNA-Cys(gca) aatctcttaagttttaaaaatacattagattgcaaatctaaaattttaagaggtta (((((((( ((.(ddddd).)) ((((( AAA )))))tttttt)))))))) a a-t a-t a.g t+g t+g t-a t.t tta t a ctcta a ttag !!!!! a g !!!! gagat a aatc tt c t a a a a-t t.t g-c t-a a a t…	submit Cys (with 7nt acceptor stem)	Cys: AB187570.1 Geothelphusa dehaani (Score = 46.4 bits (50), Expect = 8e-06,Identities = 30/33 (90%), Gaps = 0/33 ); EU523755.1 Buthus occitanus (Score = 41.0 bits (44), Expect = 4e-04 Identities = 24/25 (96%), Gaps = 0/25 (0%))	see above	Type: Ala Anticodon: TGC at 35-37 (84-86) Score: 13.08 <starts at D. pteronyssinus insertion> * | * | * | * | * | * Seq: TGTTTTATTATATAAcctCTTAAAATTTTAGATTTGCAATCTAATGTATTTTTAAAACTT Str: .>>>>>>..>>.>.........<.<<.>>>>>.......<<<<<........<<<<<<.. Your-seq.trna2 (116-63) Length: 54 bp Type: Cys Anticodon: GCA at 31-33 (86-84) Score: 18.04 * | * | * | * | * | Seq: ATCTCTTAAGTTTTAAAAATACATTAGATTGCA…	1,-3.10	3.67,-0.43	-8.8	-8.8	>Ala UGUUUUAUUAUAUAAccuCUUAAAAUUUUAGAUUUGCAAUCUAAUGUAUUUUUAAAACUU .((((((..((.............)).(((((.......)))))........)))))).. >Cys AUCUCUUAAGUUUUAAAAAUACAUUAGAUUGCAAAUCUAAAAUUUUAAGAGGUU (((((((((((((((......((......))......)))))))).))))))).	-6,3.20,16.00,8.00,8.70	-3.45,4.67,17.00,9.87,10.30	-10.3,-13.40,-6.20,-4.70,-3.00	-10.3,-13.50,-6.20,-4.70,-3.00	>Cys aaucucuuaaguuuuaaaaauacauuagauugcaaaucuaaaauuuuaagagguua ((((((((((((((((......((......))......)))))))).)))))))). >Lys aaauuuuagauuugcaaucuaauguauuuuuaaaacuuaagagauuuaaaauuaucucuaggguua .....(((((..((((......))))..)))))((((..((((((........))))))..)))). >Leu(tag) aagccguaaucuuaaauagaauaacccuagagauaauuuuaaaucucuuaaguuuua .........(((.....)))..(((...((((((........))))))...)))... >Leu(taa) guuuu…
28						3	*C DF	C,A	18.80,4.98	C(100%),K(ctt)(100%),L(aag)(90%),K(ctt)(b)(70-90%),L(aag)(70-80%),F(70%)	a a-t c-g t-a t-a c-g t-a t.t a a t a c a tttg t t !:!! a atac a a a a t-a t-a a-t g-c g-c t a t a gca TV-loop mtRNA-Cys(gca) *Primary sequence for TV-loop mtRNA-Cys(gca) acttcttaagttttataatacattaggttgcaaacctaaaaatcatagaagta ((((((. ((.(dddd).)) ((((( AAA )))))tttttt.)))))) a g-c t+g a-t a-t t+g c-g t-att t a taag a c a atac a a :+!! t c ggtg a ccta t a g+tat a-t a-t a-t c-g t a t a ctt TV-loop m…		none	Cys/Ala Cys: NC_010595.1 Walchia hayashii Score = 24.7 bits (26), Expect = 0.42 Identities = 13/13 (100%), Gaps = 0/13 (0%); FJ499473.1 Pediculus humanus corporis Score = 22.3 bits (11), Expect = 18 Identities = 11/11 (100%), Gaps = 0/11 (0%) Ala: NC_011115.1 Oedaleus decorus asiaticus Score = 22.9 bits (24), Expect = 1.4 Identities = 15/17 (88%), Gaps = 0/17 (0%); NC_011114.1 Gastrimargus marmor…	Your-seq.trna1 (20-73) Length: 54 bp Type: Ala Anticodon: TGC at 29-31 (48-50) Score: 4.98 * | * | * | * | * | Seq: AAGACTTTACTTCTATGATTTTTAGGTTTGCAACCTAATGTATTATAAAACTTA Str: >>>..>>....>>...<<...>>>>>.......<<<<<........<<..<<<. Your-seq.trna2 (79-27) Length: 53 bp Type: Cys Anticodon: GCA at 30-32 (50-48) Score: 18.80 * | * | * | * | * | Seq: ACTTCTTAAGTTTTATAATACATTAGGTTGCAAACCTAAAAATCATAGAAG…	1.8,-8.30	4.91,-5.33	-8.4,-9.10	-8.4,-9.10	>Ala AAGACUUUACUUCUAUGAUUUUUAGGUUUGCAACCUAAUGUAUUAUAAAACUUA .............((((((..(((((((...)))))))...))))))....... >Cys ACUUCUUAAGUUUUAUAAUACAUUAGGUUGCAAACCUAAAAAUCAUAGAAGUA ((((((...(((((.........((((((...)))))))))))...)))))).	-8.3,-6.00,7.50,3.00,-0.70,6.70	-5.33,-4.15,9.81,3.67,0.97,9.77	-9.1,-11.90,-4.60,-11.70,-5.80,-5.90	-9.1,-8.45,-4.6,-9.45,-2.88,-5.70	>Cys acuucuuaaguuuuauaauacauuagguugcaaaccuaaaaaucauagaagua ((((((...(((((.........((((((...)))))))))))...)))))). >Lys guaaucuuacauagaauaacccuaggugugaaacuucuuaaguuuuauaauacauuagguugca (((((((....(((.......)))..((((((((((...)))))))))).......))))))). >Leu(aag) aaccuaauguauuauaaaacuuaagaaguuucacaccuaggguuauucuauguaagauuac ..........................(((((.(((..(((((...)))))))).))))).. >Lys(b)(90%) guaa…
29	y	Pro	TV-loop	TGG	W/Trp	1	*P D2009 DP	P	2.8	P(70-95%) <ARWEN reconstruction is different in respect that the 5' end of the acceptor stem is shifted n+1, creating a mismatch; tRNAscan-SE reconstruction (no mismatches) is preferred>	USE tRNAscan-SE structure ARWEN: g c-g t.t a-t g-c g-c g-c t c t a a a t t tctt t t !!!: a t agat a a t g a-ta c-g g+t g+t c-g t a t g tgg TV-loop mtRNA-Pro(tgg) 55 bases, %GC = 40.0 Sequence [1,55] Primary sequence for TV-loop mtRNA-Pro(tgg) ctagggttattctatttaagattacggctttgggagttgtagaattaccccttgg (.((((. .(((ddddd))). ((((( AAA )))))ttttttt.)))).)			Pro: GenBank: AY456190.1 Speleonectes tulumensis Score = 26.3 bits (13), Expect = 1.2 Identities = 13/13 (100%), Gaps = 0/13 (0%);GenBank: AF272824.1 Tetrodontophora bielanensis Score = 24.3 bits (12), Expect = 4.6 Identities = 12/12 (100%), Gaps = 0/12; NC_002629.1 Lithobius forficatus Score = 22.9 bits (24), Expect = 1.4 Identities = 12/12 (100%), Gaps = 0/12 (0%); NC_010536.1 Sminthurus viridi…	*Type: Pro Anticodon: TGG at 31-33 (31-33) Score: 2.80 * | * | * | * | * | * Seq: CTAGGGTTATTCTATTTAAGATTACGGCTTTGGGAGTTGTAGAATTACCCCTTGGA Str: >>>>>>....>>>.....<<<..>>>>>.......<<<<<.........<<<<<<. Primary sequence for TV-loop mtRNA-Pro(tgg) ctagggttattctatttaagattacggctttgggagttgtagaattaccccttgg (.((((. .(((ddddd))). ((((( AAA )))))ttttttt.)))).)	-9	-5.69	-12.4	-12.4	CUAGGGUUAUUCUAUUUAAGAUUACGGCUUUGGGAGUUGUAGAAUUACCCCUUGGA ...((((.(((((..........(((((((...)))))))))))).))))...…	-7.3	-4.07	-12.4	-12.4	cuaggguuauucuauuuaagauuacggcuuugggaguuguagaauuaccccuugg ...((((.(((((..........(((((((...)))))))))))).))))..…
30						2	*P DP	P,Stop	2.8,4.30	P(70-95%),L1(clov)(70-80%)<ARWEN Pro reconstruction is different in respect that the 5' end of the acceptor stem is shifted n+1, creating a mismatch; tRNAscan-SE reconstruction (no mismatches) is preferred>	USE tRNAscan-SE structure (for DP) ARWEN: g c-g t.t a-t g-c g-c g-c t c t a a a t t tctt t t !!!: a t agat a a t g a-ta c-g g+t g+t c-g t a t g tgg TV-loop mtRNA-Pro(tgg) 55 bases, %GC = 40.0 Sequence [34,88] Primary sequence for TV-loop mtRNA-Pro(tgg) ctagggttattctatttaagattacggctttgggagttgtagaattaccccttgg (.((((. .(((ddddd))). ((((( AAA )))))ttttttt.)))).) a a-t a-t g+t c t c-g g.a t-a c a tt t…			see above	*Your-seq.trna1 (34-89) Length: 56 bp Type: Pro Anticodon: TGG at 31-33 (64-66) Score: 2.80 * | * | * | * | * | * Seq: CTAGGGTTATTCTATTTAAGATTACGGCTTTGGGAGTTGTAGAATTACCCCTTGGA Str: >>>>>>....>>>.....<<<..>>>>>.......<<<<<.........<<<<<<. Your-seq.trna2 (56-1) Length: 56 bp Type: Sup Anticodon: TTA at 32-34 (25-23) Score: 4.30 * | * | * | * | * | * Seq: AATCTTAAATAGAATAACCCTAGAGATAATTTTAAATcTCTTAA…	-9,8.10	-5.69,11.06	-12.4,-6.50	-12.4,-6.50	>Pro CUAGGGUUAUUCUAUUUAAGAUUACGGCUUUGGGAGUUGUAGAAUUACCCCUUGGA ...((((.(((((..........(((((((...)))))))))))).))))...… >Sup AAUCUUAAAUAGAAUAACCCUAGAGAUAAUUUUAAAUcUCUUAAGUUUUAAAAAUA .........((((((......((((((........))))))...))))))......	-7.3,16.00	-4.07,17.00	-12.4,-6.20	-12.4,-6.20	>Pro cuaggguuauucuauuuaagauuacggcuuugggaguuguagaauuaccccuugg ...((((.(((((..........(((((((...)))))))))))).))))..… >Leu aagccguaaucuuaaauagaauaacccuagagauaauuuuaaaucucuuaaguuuua .........(((.....)))..(((...((((((........))))))...)))...
31						3	P DF	none	-	P(95%),P(clov)(70-90%),T(clov)(70-80%)	USE tRNAscan-SE structure (for DP) ARWEN: a c-g c-g t.t a-t g-c g-c g-c t cc t a a a c t tctt c g !!!: a t agat a a t g a-ta c-g g+t g+t c-g t a t g tgg TV-loop mtRNA-Pro(tgg) Primary sequence for TV-loop mtRNA-Pro(tgg) cctagggttattctatgtaagattacggctttgggagttgtagaaccacccccttgga ((.((((. .(((ddddd))). ((((( AAA )))))tttttttt.)))).)) c t a-t g+t g-c g.a t+g t-a a-t t t aggt c a !!! c t tct acca c g…			see above	Primary sequence for TV-loop mtRNA-Pro(tgg) cctagggttattctatgtaagattacggctttgggagttgtagaaccacccccttgga ((.((((. .(((ddddd))). ((((( AAA )))))tttttttt.)))).)) Primary sequence for mtRNA-Pro(tgg)(clov)[30,93] agggttattctatgtaagattacggctttgggagttgtagaaccacccccttggatagactttc (((.((( (((ddddd))) (((((( AAA )))))) .(((tttttt))).))).))) Primary sequence for mtRNA-Thr(tgt) ttataaaacttaagaagtttcacacctaggg…	-	-	-	-	-	-10.8,-3.50,6.40	-7.49,-3.10,4.30	-13.1,-11.00,11.90	-10.65,-11.00,-11.90	ccuaggguuauucuauguaagauuacggcuuugggaguuguagaaccacccccuugga ((.((((((((.....))))..(((((((((...))))))))).......)))).)). >Pro[30,93] aggguuauucuauguaagauuacggcuuugggaguuguagaaccacccccuuggauagacuuuc ........(((((.((((.(((((((((...))))))))).........)))).)))))..… >Thr uuauaaaacuuaagaaguuucacaccuaggguuauucuauguaagauuacggcuuugggaguuguaga ......(((((..((((((((..((.(((((...))))).))..))....))))))..))))).....
32				AGG	S1/Ser1	4	P SM D2008	P	5.77		. a . a a a-t a-t t+g a a ta aa a !! a a taaa at c a !!!! c a attt a a c a t-a t c t-a a-t t.t t t t a agg mtRNA-Pro(agg) 55 bases, %GC = 12.7 Sequence [4,58] Primary sequence for mtRNA-Pro(agg) aaaataaaaataaaaaaatttctttatttaggatttacaaaatccaaatgtta.. ..((( ((((dddddd)))) (.((. AAA .)).) ((tttt)))))..	remove (random structure, see tRNA-Thr)		L1/L2 Leu1(CUN) (not compltely matches anticodon arm): NC_006157.1 Pachypsylla venusta Score = 22.9 bits (24), Expect = 1.5 Identities = 12/12 (100%), Gaps = 0/12 (0%); NC_012459.1 Neuroctenus parus Score = 22.9 bits (24), Expect = 1.5 Identities = 12/12 (100%), Gaps = 0/12 (0%); NC_005938.1 Speleonectes tulumensis Score = 22.9 bits (24), Expect = 1.5 Identities = 12/12 (100%), Gaps = 0/12 (0%) S…	Your-seq.trna1 (2-56) Length: 55 bp Type: Pro Anticodon: AGG at 32-34 (33-35) Score: 5.77 * | * | * | * | * | Seq: GAAAAATAAAAATAAAAAAATTTCTTTATTTAGGATTTACAAAATCCAAATGTTA Str: >>.>.....>>>>......<<<<.>.>>.........<<.<.........<.<<. Primary sequence for mtRNA-Pro(agg) aaaataaaaataaaaaaatttctttatttaggatttacaaaatccaaatgtta.. ..((( ((((dddddd)))) (.((. AAA .)).) ((tttt)))))..	8.5	12.18	-5.5	-5.9	GAAAAAUAAAAAUAAAAAAAUUUCUUUAUUUAGGAUUUACAAAAUCCAAAUGUUA .........(((((((........))))))).((((((...))))))........	-	-	-	-	-
33	n	Tyr	D-loop	GTA	V/Val	1	V (TV-loop) D2009 DP (search 1)	none	-	Y(D-loop)(70-95%),Y(clover)(70-90%)	. a-t c t c-g c-g c-g t-a t+g t atagg gtat ag ++!+ a c tgtg t t t c tt t taat t g-ctt a-t a-t a-t g-c c a t a gta D-loop mtRNA-Tyr(gta) 64 bases, %GC = 34.4 Sequence [2,65] Primary sequence for D-loop mtRNA-Tyr(gta) accccttggatagacttttaatgaaagctgtaaactttcttttttgtgctattatggagggtt. (.(((((ddddddddddddddd((((( AAA ))))) ((((tttt))))))))).) . a-t c t c-g c-g c-g t-a t+g t g gtat a g ++!+ a c gata tgt…			Tyr: EU523754.1 Aphonopelma sp. 1 SEM-2008 Score = 30.2 bits (15), Expect = 0.074 Identities = 15/15 (100%), Gaps = 0/15 (0%); GenBank: AY731172.1 Phrynus sp. AH-2005 Score = 24.3 bits (12), Expect = 4.6 Identities = 15/16 (93%), Gaps = 0/16 (0%) Trp (includes-non anticodon arm sequence): NC_012144.1 Hydroscapha granulum Score = 21.1 bits (22), Expect = 5.1 Identities = 11/11 (100%), Gaps = 0/11 …	Primary sequence for D-loop mtRNA-Tyr(gta) accccttggatagacttttaatgaaagctgtaaactttcttttttgtgctattatggagggtt. (.(((((ddddddddddddddd((((( AAA ))))) ((((tttt))))))))).) Primary sequence for mtRNA-Tyr(gta)(alt, clover) accccttggatagacttttaatgaaagctgtaaactttcttttttgtgctattatggagggtt. (.((((( .(((dddd))). ((((( AAA ))))) ((((tttt))))))))).)	-	-	-	-	-	-5.6,-2.40	-1.98,0.06	-13.5,-13.50	-13.5,-13.50	accccuuggauagacuuuuaaugaaagcuguaaacuuucuuuuuugugcuauuauggaggguuu ((((((..(((((((.......(((((.......)))))......)).)))))..)).)))).. >Tyr(alt) accccuuggauagacuuuuaaugaaagcuguaaacuuucuuuuuugugcuauuauggaggguuu ((((((..(((((((.......(((((.......)))))......)).)))))..)).))))..		finish
34						2	DP(search 1)	none	-	Y(D-loop)(95%),Y(clover)(70-90%),M(80%),Met[36,96](70%)<italics acceptor stem inside indel>	t a-t c t c-g c-g c-g t-a t+g t atagg gtat ag ++!+ a c tgtg t t t c tt t taat t g-ctt a-t a-t a-t g-c c a t a gta D-loop mtRNA-Tyr(gta) 64 bases, %GC = 34.4 Sequence [14,77] Primary sequence for D-loop mtRNA-Tyr(gta) accccttggatagacttttaatgaaagctgtaaactttcttttttgtgctattatggagggttt (.(((((ddddddddddddddd((((( AAA ))))) ((((tttt))))))))).) t a-t c t c-g c-g c-g t-a t+g t g gtat a g ++!+ a c gata tg…			see above for DP	Primary sequence for D-loop mtRNA-Tyr(gta) accccttggatagacttttaatgaaagctgtaaactttcttttttgtgctattatggagggttt (.(((((ddddddddddddddd((((( AAA ))))) ((((tttt))))))))).) Primary sequence for mtRNA-Tyr(gta)(alt,clover) accccttggatagacttttaatgaaagctgtaaactttcttttttgtgctattatggagggttt (.((((( .(((dddd))). ((((( AAA ))))) ((((tttt))))))))).) Primary sequence for TV-loop mtRNA-Met(tat) aaagctgtaaactttcttt…	-	-	-	-	-	-5.60,-2.40	-1.98,0.06	-13.50,-13.50	-13.50,-13.50	accccuuggauagacuuuuaaugaaagcuguaaacuuucuuuuuugugcuauuauggaggguuu ((((((..(((((((.......(((((.......)))))......)).)))))..)).)))).. >Y(alt) ccccuuggauagacuuuuaaugaaagcuguaaacuuucuuuuuugugcuauuauggaggguuu ((((((..(((((((.......(((((.......)))))......)).)))))..)).))))..
35						3	DF(search 1)	none	-	Y(D-loop)(95%),Y(clover)(70-90%),L(70-80%),W(70%)	a t-a a-t g+t a-t c-g t+g tct t gaat a t +!!+ t c tttg t t t tg g t g t g-c a-t a-t g+t g-c c a t a gta D-loop mtRNA-Tyr(gta) 55 bases, %GC = 32.7 Sequence [25,79] Primary sequence for D-loop mtRNA-Tyr(gta) tagactttctgggaaggctgtaaactttcttttttgtgttatcttaagggtttaa ((((((dddddd((((( AAA ))))) ((((tttttttt)))))))))) a a-t c t c t c-g c-g c-g t-a t t attc g g !+:! a a atag tgtg t c ! !: t t t tctg t t…			Tyr: GenBank: AY309259.1 Ornithoctonus huwena Score = 26.3 bits (13), Expect = 1.2 Identities = 13/13 (100%), Gaps = 0/13 (0%); GenBank: EU523754.1 Aphonopelma sp. 1 SEM-2008 Score = 24.3 bits (12), Expect = 4.6 Identities = 12/12 (100%), Gaps = 0/12 (0%) query=GAAGGCTGTAAACTTTC	Primary sequence for D-loop mtRNA-Tyr(gta) tagactttctgggaaggctgtaaactttcttttttgtgttatcttaagggtttaa ((((((dddddd((((( AAA ))))) ((((tttttttt)))))))))) Primary sequence for mtRNA-Tyr(gta)[14,78][alt, clov] acccccttggatagactttctgggaaggctgtaaactttcttttttgtgttatcttaagggttta (..(((( .(.(ddddd).). ((((( AAA ))))) ((.(tttt).))))))..) Primary sequence for mtRNA-Leu(aag) aaggctgtaaactttcttttttgtgttatcttaag…	-	-	-	-	-	-2.90,3.20	-0.75,4.53	-8.30,-17.80	-8.30,-17.80	uagacuuucugggaaggcuguaaacuuucuuuuuuguguuaucuuaaggguuuaa ((((((((.(((((..((...................))..))))))))))))). >Y(alt) acccccuuggauagacuuucugggaaggcuguaaacuuucuuuuuuguguuaucuuaaggguuua ...(((((((((((((.....((((((........)))))).....)).)))))).)))))....
36						4	DP(search 2)	none	-	Y(D-loop)(70-95%)	a t-a a-t g+t a-t c-g t+g t+g t-a t ggtat t +++!+ a a ttgtg t t c a t t t g-ct a-t a-t a-t g-c c a t a gta D-loop mtRNA-Tyr(gta) 56 bases, %GC = 28.6 Sequence [1,56] Primary sequence for D-loop mtRNA-Tyr(gta) tagacttttaatgaaagctgtaaactttcttttttgtgctattatggagggtttaa ((((((((dddd((((( AAA ))))) (((((tttt)))))))))))))			see above for DP	Primary sequence for D-loop mtRNA-Tyr(gta) tagacttttaatgaaagctgtaaactttcttttttgtgctattatggagggtttaa ((((((((dddd((((( AAA ))))) (((((tttt)))))))))))))	-	-	-	-	-	-3.50	-1.88	-10.50	-10.50	uagacuuuuaaugaaagcuguaaacuuucuuuuuugugcuauuauggaggguuuaa (((((((((.((((.(((...................))).)))).))))))))).
37						5	DP (search 3)	none	-	Y(D-loop)(95%),Y(clov)(70-90%)	t c-g c-g c-g t-a t+g t atagg gtat ag ++!+ a c tgtg t t t c tt t taat t g-ctt a-t a-t a-t g-c c a t a gta D-loop mtRNA-Tyr(gta) 60 bases, %GC = 35.0 Sequence [1,60] Primary sequence for D-loop mtRNA-Tyr(gta) cccttggatagacttttaatgaaagctgtaaactttcttttttgtgctattatggagggt (((((ddddddddddddddd((((( AAA ))))) ((((tttt))))))))) t c-g c-g c-g t-a t+g g.g g+t c a a attat c gat !::!+ g t +!! ttttg tta t t …			see above for DP	Primary sequence for D-loop mtRNA-Tyr(gta) cccttggatagacttttaatgaaagctgtaaactttcttttttgtgctattatggagggt (((((ddddddddddddddd((((( AAA ))))) ((((tttt))))))))) Primary sequence for mtRNA-Tyr(gta) [clov] cccttggatagacttttaatgaaagctgtaaactttcttttttgtgctattatggagggt (((((.( (((dddd))) ((((( AAA ))))) (..((ttt))..)).)))))	-	-	-	-	-	-5.30,-1.20	-1.68,-2.01	-12.70,-12.70	-12.70,-12.70	cccuuggauagacuuuuaaugaaagcuguaaacuuucuuuuuugugcuauuauggagggu (((((.(((((((.......(((((.......)))))......)).)))))...))))). >Tyr(clov) cccuuggauagacuuuuaaugaaagcuguaaacuuucuuuuuugugcuauuauggagggu (((((.(((((((.......(((((.......)))))......)).)))))...))))).
38						6	DF (search 3)	none	-	Y(TV-loop)(95%),Y(clov)(70-90%)	t c-g c-g c-g t-a t-a g+ttctat g t c a g agat t t !!!+ g tctg t t g t g-ctttt a-t a-t g+t g-c c a t a gta TV-loop mtRNA-Tyr(gta) 59 bases, %GC = 39.0 Sequence [1,59] Primary sequence for TV-loop mtRNA-Tyr(gta) cccttggatagactttctgggaaggctgtaaactttcttttttgtgttatcttaagggt (((((( ((((ddd)))) ((((( AAA )))))ttttttttttttttt)))))) t c-g c-g c-g t-a t-a g+t g+t t a cta c +! t agat tgt t !!!+ t g tctg t t…			see above for DF	Primary sequence for TV-loop mtRNA-Tyr(gta) cccttggatagactttctgggaaggctgtaaactttcttttttgtgttatcttaagggt (((((( ((((ddd)))) ((((( AAA )))))ttttttttttttttt)))))) Primary sequence for mtRNA-Tyr(gta)(clov) cccttggatagactttctgggaaggctgtaaactttcttttttgtgttatcttaagggt ((((((( ((((ddd)))) ((((( AAA ))))) .((ttt)).)))))))	-	-	-	-	-	-9.40,-4.00	-5.79,-4.05	-17.50,-17.50	-17.50,-17.50	cccuuggauagacuuucugggaaggcuguaaacuuucuuuuuuguguuaucuuaagggu (((((((((((((.....((((((........)))))).....)).)))))).))))). >Tyr(clov) cccuuggauagacuuucugggaaggcuguaaacuuucuuuuuuguguuaucuuaagggu (((((((((((((.....((((((........)))))).....)).)))))).))))).
39						7	DP (search 4)	none	-	Y(D-loop)(70-95%)	a t-a a-t g+t a-t c-g t+g t+g t-a t ggtat t +++!+ a a ttgtg t t c a t t t g-ct a-t a-t a-t g-c c a t a gta D-loop mtRNA-Tyr(gta) 56 bases, %GC = 28.6 Sequence [1,56] Primary sequence for D-loop mtRNA-Tyr(gta)(D-loop) tagacttttaatgaaagctgtaaactttcttttttgtgctattatggagggtttaa ((((((((dddd((((( AAA ))))) (((((tttt)))))))))))))	submit ?		see above for DP	Primary sequence for D-loop mtRNA-Tyr(gta)(D-loop) tagacttttaatgaaagctgtaaactttcttttttgtgctattatggagggtttaa ((((((((dddd((((( AAA ))))) (((((tttt)))))))))))))	-	-	-	-	-	-3.50	-1.88	-10.50	-10.50	uagacuuuuaaugaaagcuguaaacuuucuuuuuugugcuauuauggaggguuuaa (((((((((.((((.(((...................))).)))).))))))))).
40						8	DF (search 4)	none	-	Y(D-loop)(70-95%)	a t-a a-t g+t a-t c-g t+g tct t gaat a t +!!+ t c tttg t t t tg g t g t g-c a-t a-t g+t g-c c a t a gta D-loop mtRNA-Tyr(gta) *Primary sequence for D-loop mtRNA-Tyr(gta) tagactttctgggaaggctgtaaactttcttttttgtgttatcttaagggtttaa ((((((dddddd((((( AAA ))))) ((((tttttttt))))))))))			see above for DF	Primary sequence for D-loop mtRNA-Tyr(gta) tagactttctgggaaggctgtaaactttcttttttgtgttatcttaagggtttaa ((((((dddddd((((( AAA ))))) ((((tttttttt))))))))))	-	-	-	-	-	-2.90	-0.75	-8.30	-8.30	uagacuuucugggaaggcuguaaacuuucuuuuuuguguuaucuuaaggguuuaa ((((((((.(((((..((...................))..))))))))))))).
41	y	Lys	cloverleaf	TTT	F/Phe	1	K D2009 DP	K	17.6	K(70-100%)	a g+t a a g-c g+t g-c t-a t c t g ta a a a taga a t !!!! a a atct a a t t-a a-t t-a g-c c-g c a t a ttt TV-loop mtRNA-Lys(ttt) 54 bases, %GC = 27.8 Sequence [1,54] Primary sequence for TV-loop mtRNA-Lys(ttt) gagggtttaagatatataaatctttatgccttttaagcataaaaagcactcata (.((((. ((((dddddd)))) ((((( AAA )))))ttttt.)))).)		Trp: >gi|5835680|ref|NC_002010.1| Ixodes hexagonus mitochondrion, complete genome gi|4164542|gb|AF081828.1|AF081828 Ixodes hexagonus mitochondrial DNA, complete genome Length=14539 Score = 30.2 bits (15), Expect = 7.1 Identities = 24/27 (88%), Gaps = 0/27 (0%) Strand=Plus/Plus Query 4 TTTAAGATATATAAATCTTTATGCCTT 30 |||||| |||||||| || |||||||| Sbjct 1043 TTTAAGTTATATAAAACTATATGCCTT 1069	Lys,Trp,Cys,Leu2 Lys: GenBank: EU084035.1 Atelura formicaria Score = 18.3 bits (9), Expect = 282 Identities = 9/9 (100%), Gaps = 0/9 (0%) Trp: GenBank: EU084035.1 Atelura formicaria Score = 22.3 bits (11), Expect = 18 Identities = 11/11 (100%), Gaps = 0/11 (0%); NC_005437.1 Tricholepidion gertschi Score = 20.3 bits (10), Expect = 15 Identities = 10/10 (100%), Gaps = 0/10 (0%) Val (non-antocodon):…	Type: Lys Anticodon: TTT at 32-34 (32-34) Score: 17.60 * | * | * | * | * | Seq: GAGGGTTTAAGATATATAAATCTTTATGCCTTTTAAGCATAAAAAGCACTCATA Str: >.>>>>...>>>>......<<<<.>>>>>.......<<<<<......<<<<.<. Primary sequence for TV-loop mtRNA-Lys(ttt) gagggtttaagatatataaatctttatgccttttaagcataaaaagcactcata (.((((. ((((dddddd)))) ((((( AAA )))))ttttt.)))).)	-7	-5.94	-9.6	-9.6	GAGGGUUUAAGAUAUAUAAAUCUUUAUGCCUUUUAAGCAUAAAAAGCACUCAUA ((((((..(((((......)))))...))))))...((.......))....…	-7	-5.94	-9.6	-9.6	gaggguuuaagauauauaaaucuuuaugccuuuuaagcauaaaaagcacucaua ((((((..(((((......)))))...))))))...((.......))....…	y
42						2	K DP	K	17.6	K(clov)(70-100%),P(70%)	t g+t a-t g-c g+t g-c t-a t-a at t cg a ta a !! c a taga gc t t !!!! a ac a atct a a t a t-aa a-t t-a g-c c-g c a t a ttt mtRNA-Lys(ttt) 64 bases, %GC = 29.7 Sequence [23,86] Primary sequence for mtRNA-Lys(ttt) gagggtttaagatatataaatctttatgccttttaagcataaaaagcactcatagcaactcttt ((((((( ((((dddddd)))) ((((( AAA ))))) ((ttttttt))))))))) a t-a a-t t-a t c c-g t+g a a gtat aaattc t ! !+!! t a tatgag t a…	submit(clov)		see above	Your-seq.trna1 (23-76) Length: 54 bp Type: Lys Anticodon: TTT at 32-34 (54-56) Score: 17.60 * | * | * | * | * | Seq: GAGGGTTTAAGATATATAAATCTTTATGCCTTTTAAGCATAAAAAGCACTCATA Str: >.>>>>...>>>>......<<<<.>>>>>.......<<<<<......<<<<.<. Primary sequence for mtRNA-Lys(ttt) gagggtttaagatatataaatctttatgccttttaagcataaaaagcactcatagcaactcttt ((((((( ((((dddddd)))) ((((( AAA ))))) ((ttttttt))))))))) Primary …	-7	-5.94	-9.6	-9.6	GAGGGUUUAAGAUAUAUAAAUCUUUAUGCCUUUUAAGCAUAAAAAGCACUCAUA ((((((..(((((......)))))...))))))...((.......))....…	-7.50	-9.13	-9.6	-9.6	gaggguuuaagauauauaaaucuuuaugccuuuuaagcauaaaaagcacucauagcaacucuuu ((((((..(((((......)))))...))))))...((.......))..............…
43						3	*K DF	K,F	16.43,1.91	K(clov)(70-100%)	c c a-t a-t g-c g+t g-c t-a t-a t t cg ta a !! t a taga gc t a !!!! a t t atct a ta t a t-at a-t t-a g-c c-g c a t a ttt mtRNA-Lys(ttt) *Primary sequence for mtRNA-Lys(ttt) [2nd danglin c excluded] aagggtttaagatataattaatctttatgccttttaagcatataaagcttttgcaactcttcc ((((((( ((((ddddddd)))) ((((( AAA ))))) ((tttt)))))))))		Trp: GenBank: AB087746.1 Ixodes uriae Score = 30.1 bits (32), Expect = 0.74 Identities = 31/40 (77%), Gaps = 2/40 (5%)	see above	Your-seq.trna1 (22-83) Length: 62 bp Type: Lys Anticodon: TTT at 33-35 (54-56) Score: 16.43 * | * | * | * | * | * | Seq: AAGGGTTTAAGATATAATTAATCTTTATGCCTTTTAAGCATATAAAGCTTTTGCAACTCTTC Str: >>>>>>>..>>>>.......<<<<.>>>>>.......<<<<<............<<<<<<<. Your-seq.trna2 (83-28) Length: 56 bp Type: Phe Anticodon: AAA at 28-30 (56-54) Score: 1.91 * | * | * | * | * | * Seq: GAAGAGTTGCAAAAGCTTTATATGCTTAA…	-7.9	-6.59	-9.7	-9.7	AAGGGUUUAAGAUAUAAUUAAUCUUUAUGCCUUUUAAGCAUAUAAAGCUUUUGCAACUCUUC ((((((..(((((.......)))))...))))))...(((...........))).....…	-7.20	-9.03	-9.70	-9.70	aaggguuuaagauauaauuaaucuuuaugccuuuuaagcauauaaagcuuuugcaacucuucc ((((((..(((((.......)))))...))))))...(((...........))).........
44						4	l-rRNA start SM	Stop	0.18	K(tv-loop)(95-75%), S2(d-loop)(UCN) (90%),L2(d-loop)(80%),I(clov)(75%)	c a t-a t.t a-t a-t t-atc t c ggga a c c tatt a a :!!+ a t ttag c atat t c a-ttga g-c g-c t-a g+t t-a c a t a ttt TV-loop mtRNA-Lys(ttt) 64 bases, %GC = 28.1 Sequence c[10,73] Primary sequence for TV-loop mtRNA-Lys(ttt) ttaattattatagggcatatatttagtaggtgtcttttaaataccttgaccaaccctatttaac (.((( (((.ddddddddddd.))) (((((( AAA ))))))ttttttttttt))).) t c-g a-t a-t g+t g-c t-a a-t taa t atatt t t !!!!! t …			l-rRNA : NC_002660.1 Cochliomyia hominivorax (+434 from 16S start) Score = 24.7 bits (26), Expect = 0.44 Identities = 13/13 (100%), Gaps = 0/13 (0%); NC_012739.1 Antheraea yamamai (+113 nt from 16S start) Score = 22.9 bits (24), Expect = 1.5 Identities = 12/12 (100%), Gaps = 0/12 (0%)	Type: Sup Anticodon: TTA at 34-36 (51-49) Score: 0.18 * | * | * | * | * | * Seq: AAGTATATAAATTAATTATTATAGGGCATATATTTAGTAGGTGTCTTTTAAATACCTT Str: >.>>>>.....>..........<...>>>.>.......<.<<<........<<<<.<. Primary sequence for TV-loop mtRNA-Lys(ttt) ttaattattatagggcatatatttagtaggtgtcttttaaataccttgaccaaccctatttaac (.((( (((.ddddddddddd.))) (((((( AAA ))))))ttttttttttt))).) Primary sequence for D-loo…	5.30	5.30	-6.3	-6.3	AAGUAUAUAAAUUAAUUAUUAUAGGGCAUAUAUUUAGUAGGUGUCUUUUAAAUACCUU ..................(((.(((((((.(((...))).))))))).)))....…	2.50,-2.90,7.00,10.80	4.63,-2.90,9.77,13.07	-9.50,-4.93,-2.60,-1.70	-9.50,-4.94,-2.60,-1.70	uuaauuauuauagggcauauauuuaguaggugucuuuuaaauaccuugaccaacccuauuuaac ....(((..((((((............((((((.......)))))).......)))))).))). >S2 caagguauuuaaaagacaccuacuaaauauaugcccuauaauaauuaauuuauauacuuugu ((((((((.((((...................................)))).)))))))). >L2 cuauuuauaaaacaaaguauauaaauuaauuauuauagggcauauauuuagu ...........((.((((((((...(((.......)))...)))))))).)) <Ile cuacuaaauauaugcccuauaaua…			TTGAATTCTGTTAAATAGGGTTGGTCAAGGTATTTAAAAGACACCTACTAAATATATGCCCTATAATAATTAATTTATATACTTTGTTTTATAAATAG
45	y	Asn	TV-loop	GTT	V/Val	1	N D2009 DP	N	20.76	N(70-95%)	t c-g c-g a-t a-t a-t t.t a a t g t a t tttg t t +!!+ g gaat g a a a t-a c-g t-a c-g t.t t a t a gtt TV-loop mtRNA-Asn(gtt) 52 bases, %GC = 26.9 Sequence [1,52] Primary sequence for TV-loop mtRNA-Asn(gtt) ccaaatatagtttttagaatatctctttgttaatgagaaggttgattttggt (((((.. ((((ddd)))) ((((. AAA .))))tttttt..)))))			Asn: EU427336.1 Geocoris pallidipennis Score = 26.3 bits (13), Expect = 1.2 Identities = 16/17 (94%), Gaps = 0/17 (0%); GenBank: AY309258.1 Heptathela hangzhouensis Score = 26.3 bits (13), Expect = 1.2 Identities = 16/17 (94%), Gaps = 0/17 (0%)	Type: Asn Anticodon: GTT at 29-31 (29-31) Score: 20.76 * | * | * | * | * | Seq: CCAAATATAGTTTTTAGAATATCTCTTTGTTAATGAGAAGGTTGATTTTGGT Str: >>>>>....>>>>...<<<<.>>>>.........<<<<........<<<<<. Primary sequence for TV-loop mtRNA-Asn(gtt) ccaaatatagtttttagaatatctctttgttaatgagaaggttgattttggt (((((.. ((((ddd)))) ((((. AAA .))))tttttt..)))))	-4.2	-1.65	-5	-5	CCAAAUAUAGUUUUUAGAAUAUCUCUUUGUUAAUGAGAAGGUUGAUUUUGGU (((((..(((..(((..((((......)))).....)))..)))..))))).	-4.2	-1.65	-5	-5	ccaaauauaguuuuuagaauaucucuuuguuaaugagaagguugauuuuggu (((((..(((..(((..((((......)))).....)))..)))..))))).	y
46						2	N DP	N	20.76	N(95%),N(clov)(70-90%),P(70-80%)	t c-g c-g a-t a-t a-t t.t a a t g t a t tttg t t +!!+ g gaat g a a a t-a c-g t-a c-g t.t t a t a gtt TV-loop mtRNA-Asn(gtt) 52 bases, %GC = 26.9 Sequence [32,83] Primary sequence for TV-loop mtRNA-Asn(gtt) ccaaatatagtttttagaatatctctttgttaatgagaaggttgattttggt (((((.. ((((ddd)))) ((((. AAA .))))tttttt..))))) t c-g c t a-t a-t a-t t-a a-t aaagt t atccg a t a !:!!+ g tttg ttggt g t +!!+ t gggtt gaat …			see above	Type: Asn Anticodon: GTT at 29-31 (29-31) Score: 20.76 * | * | * | * | * | Seq: CCAAATATAGTTTTTAGAATATCTCTTTGTTAATGAGAAGGTTGATTTTGGT Str: >>>>>....>>>>...<<<<.>>>>.........<<<<........<<<<<. Primary sequence for TV-loop mtRNA-Asn(gtt) ccaaatatagtttttagaatatctctttgttaatgagaaggttgattttggt (((((.. ((((ddd)))) ((((. AAA .))))tttttt..))))) Primary sequence for mtRNA-Asn(gtt)(clover) ccaaatatagtttttaga…	-4.2	-1.65	-5	-5	CCAAAUAUAGUUUUUAGAAUAUCUCUUUGUUAAUGAGAAGGUUGAUUUUGGU (((((..(((..(((..((((......)))).....)))..)))..))))).	-4.2	-1.65	-5	-5	ccaaauauaguuuuuagaauaucucuuuguuaaugagaagguugauuuuggu (((((..(((..(((..((((......)))).....)))..)))..))))).	y	finish
47						3	*N DF	N	13.16	N(70-100%),P(70-80%),S1(UCN)(80%),Q(70%)	t c-g c-g a-t a-t a-t t.t t.tg t a t a t a tttg t g +!!+ c gaat g c a g t-aa c-g t-a c-g t.t t a t a gtt TV-loop mtRNA-Asn(gtt) *Primary sequence for TV-loop mtRNA-Asn(gtt) ccaaatttagttttagcgaatatctctttgttaatgagaaggcttagtttttggt (((((.. ((((dddd)))) ((((. AAA .))))tttttttt..))))) t t-a t.t a-t g+t c-g g+t a-t a-t g t ttt t gtttc a +!! t t tct gaa c t !!+ a g a agg t atgaga c a t+g t-a a-t g+t t+g…			see above	Type: Asn Anticodon: GTT at 30-32 (56-58) Score: 13.16 * | * | * | * | * | Seq: CCAAATTTAGTTTTAGCGAATATCTCTTTGTTAATGAGAAGGCTTAGTTTTTGGT Str: >>>>>....>>>>....<<<<.>>>>.........<<<<..........<<<<<. Primary sequence for TV-loop mtRNA-Asn(gtt) ccaaatttagttttagcgaatatctctttgttaatgagaaggcttagtttttggt (((((.. ((((dddd)))) ((((. AAA .))))tttttttt..))))) Primary sequence for mtRNA-Pro(tgg) ttagcgaatatctc…	-4.9	-2.19	-8	-8	CCAAAUUUAGUUUUAGCGAAUAUCUCUUUGUUAAUGAGAAGGCUUAGUUUUUGGU (((((...((((((((((((......))))))))......)))).....))))).	-4.9	-2.19	-8	-8	ccaaauuuaguuuuagcgaauaucucuuuguuaaugagaaggcuuaguuuuuggu (((((...((((((((((((......))))))))......)))).....))))).	y	finish
48	n	Val putative/16S start (Note: forms a stable structure with a 6nt "antidodon", variable loop, and a 5nt stem.	D-loop	TAC	Y/Tyr	1	DP	none	-	V[TV-loop](70-90%)	c t.t c t t c t.t g-c t-a t-at t t t a t t gaga t t +!:! c c ttat t a t a t-aa t-a t-a t-a g-c c a t a tac TV-loop mtRNA-Val(tac) 56 bases, %GC = 23.2 Sequence [3,58] Primary sequence for TV-loop mtRNA-Val(tac) tcttgtttaagagtttcattattttttgcttacaacaaaaaatcttttaactcttc ....((( (.((ddddd)).) ((((( AAA )))))tttttttt)))....	submit D-loop ?		Val/16S start Val: GenBank: AY456187.1 Argulus americanus Score = 30.2 bits (15), Expect = 0.015 Identities = 15/15 (100%), Gaps = 0/15 (0%)) l-rRNA (start): Nothopuga sp. 1 LP-2008 Score = 26.3 bits (13), Expect = 0.24 Identities = 16/17 (94%), Gaps = 0/17 (0%) <note this alignment also recovers a lower score trNA-Val>	Primary sequence for TV-loop mtRNA-Val(tac) tcttgtttaagagtttcattattttttgcttacaacaaaaaatcttttaactcttc ....((( (.((ddddd)).) ((((( AAA )))))tttttttt))).… search string=CTTCTTGTTTAAGAGTTTCATTATTTTTTGCTTACAACAAAAAATCTTTTAACTCTTCTG	-	-	-	-	-	6.60	7.77	-10.1	-10.1	ucuuguuuaagaguuucauuauuuuuugcuuacaacaaaaaaucuuuuaacucuuc ........(((((((.....((((((((.......)))))))).....))))))).
49						2	DF	V[TV-loop],Y[no T or D arm]	0.49,3.29	V[D-loop](90%),V[clov](80-100%)	c t.t a-t g+t a-t g-c t.t c c a t aa t !! a t tt a c t t t t a t-a t-a t-a t-a t-a g-c c a t a tac D-loop mtRNA-Val(tac) 50 bases, %GC = 22.0 Sequence [10,59] Primary sequence for D-loop mtRNA-Val(tac) tagagtctttatttttttgcttacaacaaaaaatctttaaaactcttttc .((((..dddddd(((((( AAA )))))) ((ttt))..)))). c t.t c t t.t t.t g-c t.t t c a t aa c a !! a t tgag tt t !+!+ c t attt t t a t-aa t-a t-a t-a g-c c…			see above	Your-seq.trna1 (3-55) Length: 53 bp Type: Val Anticodon: TAC at 29-31 (31-33) Score: 0.49 [TV-loop] * | * | * | * | * | Seq: TCTTGTTTAGAGTCTTTATTTTTTTGCTTACAACAAAAAATCTTTAAAACTCT Str: ...>.>>..>>>......<<<.>>>>.......<<<<........<<.<.... Your-seq.trna2 (55-10) Length: 46 bp Type: Undet Anticodon: ??? at 0-0 (0-0) Score: 3.29 * | * | * | * | * Seq: AGAGTTTTAAAGATTTTTTGTTGTAAGCAAAAAAATAAAGACTCTA St…	7.2,-6.00	8.57,-6.00	-6.2,-11.20	-6.2,-11.20	UCUUGUUUAGAGUCUUUAUUUUUUUGCUUACAACAAAAAAUCUUUAAAACUCU ........(((((.((...(((((((.......))))))).....)).))))) >Tyr AGAGUUUUAAAGAUUUUUUGUUGUAAGCAAAAAAAUAAAGACUCUA ((((((((.....((((((((.....))))))))...)))))))).	3.90,7.40	7.55,7.20	-6.3,-6.3	-6.3,-6.3	uagagucuuuauuuuuuugcuuacaacaaaaaaucuuuaaaacucuuuuc .(((((.((...(((((((.......))))))).....)).))))).… >Val[clov] ucuuguuuagagucuuuauuuuuuugcuuacaacaaaaaaucuuuaaaacucuuuuc ........(((((.((...(((((((.......))))))).....)).))))).…
50						3	SB	V[TV-loop]	0.86	V[clov](70-80%),K(70%)	. t.t c t t.t t.t g-c t.t t c t t aa t a !! t t tgag tt t t !+!+ t attt a t a t+g t-a t-a t-a g-c c a t a tac mtRNA-Val(tac) 56 bases, %GC = 19.6 Sequence [3,58] Primary sequence for mtRNA-Val(tac) tcttgtttagagtttttatttttttgcttacaacaaagaattttttaactctttt. ....(.. ((((dddd))))((((( AAA ))))) ((tttt))..).... t t.t t-a t-a c-g t-a c aa a t !! a g tt c c a t g t t t.t a-t g+t a-t g+t t t t a ttt D-loo…			Val/Tyr/16S start Val: NC_005935.1 Argulus americanus core = 28.3 bits (30), Expect = 0.034 Identities = 15/15 (100%), Gaps = 0/15 (0%); NC_001620.1 Artemia franciscana Score = 21.1 bits (22), Expect = 5.1 Identities = 11/11 (100%), Gaps = 0/11 Tyr: NC_009983.1 Bothriometopus macrocnemis Score = 21.1 bits (22), Expect = 5.1 Identities = 11/11 (100%), Gaps = 0/11 (0%) l-rRNA (start): NC_009984.1 N…	Your-seq.trna1 (3-56) Length: 54 bp Type: Val Anticodon: TAC at 29-31 (31-33) Score: 0.86 [TV-loop] * | * | * | * | * | Seq: TCTTGTTTAGAGTTTTTATTTTTTTGCTTACAACAAAGAATTTTTTAACTCTTT Str: ....>>>..>>.......<<.>>>>>.......<<<<<........<<<..... Primary sequence for mtRNA-Val(tac)[clov] tcttgtttagagtttttatttttttgcttacaacaaagaattttttaactctttt. ....(.. ((((dddd))))((((( AAA ))))) ((tttt))..).... Primary …	4	5.27	-8.3	-8.3	UCUUGUUUAGAGUUUUUAUUUUUUUGCUUACAACAAAGAAUUUUUUAACUCUUU ........((((((.....(((((((.......)))))))......))))))..	5.30	5.1	-8.3	-8.3	ucuuguuuagaguuuuuauuuuuuugcuuacaacaaagaauuuuuuaacucuuuu ........((((((.....(((((((.......)))))))......))))))…
51						4	GL	V[TV-loop]	4.24	V[TV-loop](70-80%)	c t.t c t t c t.t g-c t-a t-at t t tt a t t gag t a :!+ t t gtt t t t a t-aa t-a t-a t-a g-c c a t a tac TV-loop mtRNA-Val(tac) 55 bases, %GC = 21.8 Sequence [3,57] Primary sequence for TV-loop mtRNA-Val(tac) tcttgtttagagtttattgtttttttgcttacaacaaaaaattttttaactcttc ....((( ((.dddddd.)) ((((( AAA )))))tttttttt)))....			see above for DP	Your-seq.trna1 (3-54) Length: 52 bp Type: Val Anticodon: TAC at 30-32 (32-34) Score: 4.24 * | * | * | * | * | Seq: TCTTGTTTAGAGTTTATTGTTTTTTTGCTTACAACAAAAAATTTTTTAACTC Str: ..>>>....>>>>.....<<<<.>>>>.......<<<<........<<<... Primary sequence for TV-loop mtRNA-Val(tac) tcttgtttagagtttattgtttttttgcttacaacaaaaaattttttaactcttc ....((( ((.dddddd.)) ((((( AAA )))))tttttttt)))....	7.1	8.65	-6.9	-6.9	UCUUGUUUAGAGUUUAUUGUUUUUUUGCUUACAACAAAAAAUUUUUUAACUC .........(((((......(((((((.......)))))))......)))))	4.30	5.47	-8.6	-8.6	ucuuguuuagaguuuauuguuuuuuugcuuacaacaaaaaauuuuuuaacucuuc ........((((((......(((((((.......)))))))......))))))..
52						5	GO	V[TV-loop]	0.95	V[d-loop](70-90%)	t t.t t c t.t a-t g-c a-t g-c t t aa tt !! t t tt t t t at t t a t-a t-a t-a t-a g-c c a t a tac D-loop mtRNA-Val(tac) 50 bases, %GC = 18.0 Sequence [8,57] Primary sequence for D-loop mtRNA-Val(tac) tttagagtttttattttttgcttacaacaaaaatttttttaactcttctt ...((((dddddddd((((( AAA ))))) ((ttt))))))...			see above for DP	Type: Val Anticodon: TAC at 30-32 (30-32) Score: 0.95 [TV-loop] * | * | * | * | * | Seq: CTTCTTGTTTAGAGTTTTTATTTTTTGCTTACAACAAAAATTTTTTTAACTCTT Str: ....>>>..>>>.....<<<..>>>>>.......<<<<<.......<<<..… Primary sequence for D-loop mtRNA-Val(tac)[D-loop] tttagagtttttattttttgcttacaacaaaaatttttttaactcttctt ...((((dddddddd((((( AAA ))))) ((ttt))))))...	4.9	7.97	-6.7	-6.7	CUUCUUGUUUAGAGUUUUUAUUUUUUGCUUACAACAAAAAUUUUUUUAACUCUU ..........((((((.....((((((.......)))))).......)))))).	2.70	4.87	-6.7	-6.7	uuuagaguuuuuauuuuuugcuuacaacaaaaauuuuuuuaacucuucuu ...((((((.....((((((.......)))))).......)))))).…
53						6	SANC (restricted search)	none	-	V(clov)(70-80%)[incomplete]	. . . . . . . a-t g-c t a tcaa a g !!!! t ttt agtt t a !!! c aaa t t t+g c-g t-a t-a g-c c a t a tac mtRNA-Val(tac) 52 bases, %GC = 25.0 Sequence [-3,49] Primary sequence for mtRNA-Val(tac) ...agagtttaataaattcttgcttacaacaaggagttctttaactct.... ...(( (((ddd))) ((((( AAA )))))((((tttt))))))...			Val/Tyr Val: NC_005935.1 Argulus americanus Score = 24.7 bits (26), Expect = 0.42 Identities = 13/13 (100%), Gaps = 0/13 (0%) Tyr: NC_009983.1 Bothriometopus macrocnemis Score = 21.1 bits (22), Expect = 5.1 Identities = 11/11 (100%), Gaps = 0/11 (0%)	Primary sequence for mtRNA-Val(tac) ...agagtttaataaattcttgcttacaacaaggagttctttaactct.... ...(( (((ddd))) ((((( AAA )))))((((tttt))))))...	-	-	-	-	-	6.00	5.9	-9.8	-10.3	agaguuuaauaaauucuugcuuacaacaaggaguucuuuaacucu ((((((.......((((((.......)))))).......))))))
54	y	Trp	TV-loop	TCA	S2/Ser2	1	W D2009 DP	W	29.61	W(100%)	t a-t g+t a-t g-c c-g t-a t-a t t aa a t c ttgg t g !!!+ t t aact a aaa a g t-at a-t t-a g-c t-a c a t a tca TV-loop mtRNA-Trp(tca) 58 bases, %GC = 25.9 Sequence [1,58] Primary sequence for TV-loop mtRNA-Trp(tca) agagctttaggttaacgtaaaaactatatgtcttcaaaacatatgattttaagctttt ((((((( ((((dddddddd)))) ((((( AAA )))))ttttttt)))))))			Ser2(UCN): NC_012708.1 Diadegma semiclausum Score = 26.5 bits (28), Expect = 0.12 Identities = 16/17 (94%), Gaps = 0/17 (0%); NC_012688.1 Cephus cinctus Score = 26.5 bits (28), Expect = 0.12 Identities = 16/17 (94%), Gaps = 0/17 (0%); NC_012144.1 Hydroscapha granulum Score = 26.5 bits (28), Expect = 0.12 Identities = 16/17 (94%), Gaps = 0/17 (0%) Phe: NC_007177.1 Leptotrombidium pallidum Score = …	Your-seq.trna1 (1-58) Length: 58 bp Type: Trp Anticodon: TCA at 34-36 (34-36) Score: 29.61 * | * | * | * | * | * Seq: AGAGCTTTAGGTTAAcGTAAAAACTATATGTCTTCAAAACATATGATTTTAAGCTTTT Str: >>>>>>>..>>>>........<<<<.>>>>>.......<<<<<.......<<<<<<<. Primary sequence for TV-loop mtRNA-Trp(tca) agagctttaggttaacgtaaaaactatatgtcttcaaaacatatgattttaagctttt ((((((( ((((dddddddd)))) ((((( AAA )))))ttttttt)))))))	-6.9	-4.74	-8.00	-8.00	AGAGCUUUAGGUUAAcGUAAAAACUAUAUGUCUUCAAAACAUAUGAUUUUAAGCUUUU (((((((............((((.(((((((.......))))))).))))))))))).	-6.90	-4.74	-8.00	-8.00	agagcuuuagguuaacguaaaaacuauaugucuucaaaacauaugauuuuaagcuuuu (((((((............((((.(((((((.......))))))).))))))))))).	y
55						2	W DP	W,S2(UCN)	29.61,3.17	W(70-100%),L2(UUR)(70-90%),F(70-90%)	t a-t g+t a-t g-c c-g t-a t-a t t aa a t c ttgg t g !!!+ t t aact a aaa a g t-at a-t t-a g-c t-a c a t a tca TV-loop mtRNA-Trp(tca) 58 bases, %GC = 25.9 Sequence [51,108] Primary sequence for TV-loop mtRNA-Trp(tca) agagctttaggttaacgtaaaaactatatgtcttcaaaacatatgattttaagctttt ((((((( ((((dddddddd)))) ((((( AAA )))))ttttttt))))))) t a-t a-t a-t t.t c-g t-a aga tt tatac a aa !!!!! g c atatg t a c ttt …		Ser2(UCN): NCBI Reference Sequence: NC_012688.1 Cephus cinctus Score = 26.3 bits (13), Expect = 0.24 Identities = 16/17 (94%), Gaps = 0/17 (0%); NCBI Reference Sequence: NC_012144.1 Hydroscapha granulum Score = 26.3 bits (13), Expect = 0.24 Identities = 16/17 (94%), Gaps = 0/17 (0%); NC_012139.1 Aspidytes niobe Score = 26.3 bits (13), Expect = 0.24 Identities = 16/17 (94%), Gaps = 0/17 (0%); NC_0…	see above	Your-seq.trna1 (51-108) Length: 58 bp Type: Trp Anticodon: TCA at 34-36 (84-86) Score: 29.61 * | * | * | * | * | * Seq: AGAGCTTTAGGTTAAcGTAAAAACTATATGTCTTCAAAACATATGATTTTAAGCTTTT Str: >>>>>>>..>>>>........<<<<.>>>>>.......<<<<<.......<<<<<<<. Your-seq.trna2 (113-63) Length: 51 bp Type: Ser Anticodon: TGA at 28-30 (86-84) Score: 3.17 * | * | * | * | * | Seq: CCCCTAAAAGCTTAAAATCATATGTTTTGAAGACATATA…	-6.9	-4.74	-8.00	-8.00	AGAGCUUUAGGUUAAcGUAAAAACUAUAUGUCUUCAAAACAUAUGAUUUUAAGCUUUU (((((((............((((.(((((((.......))))))).))))))))))).	-6.90	-4.74	-8.00	-8.00	agagcuuuagguuaacguaaaaacuauaugucuucaaaacauaugauuuuaagcuuuu (((((((............((((.(((((((.......))))))).))))))))))).	y
56						3	*W DF	W,F	26.9,1.80	W(70-100%),A(70-95%),S1(AGN) (80%),Stop(70%)	t a-t a-t a-t g-c c-g t-a t-a t c aa a t a ttgg t a !!!+ t a aact a taa a g t-at a-t c-g g+t t-a c a t a tca TV-loop mtRNA-Trp(tca) *Primary sequence for TV-loop mtRNA-Trp(tca) aaagctttaggttaaaaataaaactatacgtcttcaaaatgtatgatttcaagctttt ((((((( ((((dddddddd)))) ((((( AAA )))))ttttttt))))))) . a-t t-a a-t g-c t-a t-a t-a c t tcatg tccaa a +!! ! t a ttttt ggtcc t a !!!!! t t a aaaaa c gcttt t g t.tc…		Ser2(UCN): NC_011574.1 Steganacarus magnus Score = 20.3 bits (10), Expect = 15 Identities = 10/10 (100%), Gaps = 0/10 (0%)	Trp: NC_012739.1 Antheraea yamamai Score = 21.1 bits (22), Expect = 5.1 Identities = 11/11 (100%), Gaps = 0/11 (0%); NC_012727.1 Eriogyna pyretorum Score = 21.1 bits (22), Expect = 5.1 Identities = 11/11 (100%), Gaps = 0/11 (0%); NC_010568.1 Artogeia melete; NC_008141.1 Adoxophyes honmai Score = 21.1 bits (22), Expect = 5.1Identities = 11/11 (100%), Gaps = 0/11 (0%)	Your-seq.trna1 (52-109) Length: 58 bp Type: Trp Anticodon: TCA at 34-36 (85-87) Score: 26.90 * | * | * | * | * | * Seq: AAAGCTTTAGGTTAAAAATAAAACTATACGTCTTCAAAATGTATGATTTCAAGCTTTT Str: >>>>>>>..>>>>........<<<<.>>>>>.......<<<<<.......<<<<<<<. Your-seq.trna2 (89-35) Length: 55 bp Type: Phe Anticodon: AAA at 31-33 (59-57) Score: 1.80 * | * | * | * | * | Seq: TTTGAAGACGTATAGTTTTATTTTTAACCTAAAGCTTTAA…	-6.5	-4.34	-7.6	-7.6	AAAGCUUUAGGUUAAAAAUAAAACUAUACGUCUUCAAAAUGUAUGAUUUCAAGCUUUU (((((((.(((((............((((((.......))))))))))).))))))).	-6.50	-4.34	-7.6	-7.6	aaagcuuuagguuaaaaauaaaacuauacgucuucaaaauguaugauuucaagcuuuu (((((((.(((((............((((((.......))))))))))).))))))).	y
57						4	S2 D2008	none	-	S2(D-loop)(100%),W(TV-loop)(70-95%)[preferred]	g t-a c-g t-a t+g g-c a-t a-t a ca tg a tt !! g t ac t t g c at a t a t-agg a-t g-c t-a g-c t-a t g t a tga D-loop mtRNA-Ser(tga) 57 bases, %GC = 35.1 Sequence c[1,57] Primary sequence for D-loop mtRNA-Ser(tga) tcttgaaacttttatttagtgttttgaagacactaggaagacctgaagtttcgagag (((((((ddddddddd(((((( AAA )))))) ((ttttt))))))))) a g-c a-t a-t a-t c-g t-a t-a c a t a a c gg t t !! a cc a t t a a-t g-c t-a g-…	submit W(TV-loop), see text		Ser2(UCN): NC_004251.1 Panulirus japonicus Score = 26.5 bits (28), Expect = 0.12 Identities = 16/17 (94%), Gaps = 0/17 (0%); NC_005936.1 Pollicipes polymerus Score = 24.7 bits (26), Expect = 0.42 Identities = 16/18 (88%), Gaps = 0/18 (0%); NC_003058.1 Pagurus longicarpus Score = 24.7 bits (26), Expect = 0.42 Identities = 16/18 (88%), Gaps = 0/18 (0%)	Primary sequence for D-loop mtRNA-Ser(tga) tcttgaaacttttatttagtgttttgaagacactaggaagacctgaagtttcgagag (((((((ddddddddd(((((( AAA )))))) ((ttttt))))))))) Primary sequence for TV-loop mtRNA-Trp(tca) gaaacttcaggtcttcctagtgtcttcaaaacactaaataaaagtttca ((((((( ((dddd)) ((((( AAA )))))tttttt)))))))	-	-	-	-	-	-9.00,-10.10	-5.57,-8.45	-19.9,-10.50	-19.9,-8.73	ucuugaaacuuuuauuuaguguuuugaagacacuaggaagaccugaaguuucgagag ((((((((((((..(((((((((.....))))))))).......)))))))))))). >Trp gaaacuucaggucuuccuagugucuucaaaacacuaaauaaaaguuuca (((((((.(((....)))(((((.......)))))......))))))).
58	-	Trp-ND1 stem-loop/"Tyr")		GGT	G/Gly	1	Y D2009 DP	none	-	T(70-80%)	t t-a a-t g+t g+t g+t g-c t t g a a g gg a t ++ t t tt c g a c a-tt a-t g+t a-t t-a t a t a ggt TV-loop mtRNA-Thr(ggt) 49 bases, %GC = 30.6 Sequence [1,49] Primary sequence for TV-loop mtRNA-Thr(ggt) taggggtaggggttgttaaagatttggtaaatttttcctaatcttttat (((((( ((ddddd)) ((((( AAA )))))ttttttt))))))	remove from GenBank	none	none (hits on s-rRNA,l-rRNA,D-loop)	Primary sequence for TV-loop mtRNA-Thr(ggt) taggggtaggggttgttaaagatttggtaaatttttcctaatcttttat (((((( ((ddddd)) ((((( AAA )))))ttttttt))))))	-	-	-	-	-	5.2	7.76	-7.3	-7.3	uagggguagggguuguuaaagauuugguaaauuuuuccuaaucuuuuau .(((..((((((......................))))))..)))....
59						2	Y DP	none	-	T(70-80%),S1(AGN)(70%)	a g.a c-g t-a t-a t.t t-a a-t t g tt g g !! c g atgg aa g !+++ t t g tgtt c t a c a-tt a-t g+t a-t t-a t a t a ggt mtRNA-Thr(ggt) 59 bases, %GC = 30.5 Sequence [21,79] Primary sequence for mtRNA-Thr(ggt) gcttttaggggtaggggttgttaaagatttggtaaatttttcctaatcttttataagaa .(((.(( ((((ddddd)))) ((((( AAA ))))) ((ttt)))).))). a c-g a-t a-t a-t t.t c-g t tt ta at !! a a at c a c aa a c a c tt c c c-g t-a a a…		none	none (see above)	Primary sequence for mtRNA-Thr(ggt) gcttttaggggtaggggttgttaaagatttggtaaatttttcctaatcttttataagaa .(((.(( ((((ddddd)))) ((((( AAA ))))) ((ttt)))).))). Primary sequence for D-loop mtRNA-Ser(cct) caaatctttaacaacccctacccctaaaagcttaaaatcatatgttttga ((((.(ddddddddd..((. AAA .)).. ((ttt))).))))	-	-	-	-	-	13.30,7.00	14.27,10.58	-9.2,-0.70	-9.2,-0.70	gcuuuuagggguagggguuguuaaagauuugguaaauuuuuccuaaucuuuuauaagaa .(((.((((((((((((......................))))))..)))))).))).. >S1 caaaucuuuaacaaccccuaccccuaaaagcuuaaaaucauauguuuuga ..........................(((((............)))))..
60						3	Y D2009 DF	none	-	W|L(ca)(70%)	t t-a a-t g+t g+t g+t g-c t.t a a t g a t ggg t a +:: c taa c t a g+t a-t t-a t-a a-t g+t g g t a ca TV-loop mtRNA-?(Trp|Leu)(ca) 51 bases, %GC = 31.4 Sequence [1,51] Primary sequence for TV-loop mtRNA-?(Trp|Leu)(ca) taggggtaggggttattaaagattaggtcaagttaattcctaatcttttat ((((((. ..(dddd).. (((((( AA ))))))ttttt.))))))		none	Arg: NC_011596.1 Drosophila littoralis Score = 21.1 bits (22), Expect = 5.1 Identities = 11/11 (100%), Gaps = 0/11 (0%); NC_011322.1 Sphaerius sp. BT0074 Score = 21.1 bits (22), Expect = 5.1 Identities = 11/11 (100%), Gaps = 0/11 (0%); C_006378.1 Dermatobia hominis Score = 21.1 bits (22), Expect = 5.1 Identities = 11/11 (100%), Gaps = 0/11 (0%) s-rRNA for many species	Primary sequence for TV-loop mtRNA-?(Trp|Leu)(ca) taggggtaggggttattaaagattaggtcaagttaattcctaatcttttat ((((((. ..(dddd).. (((((( AA ))))))ttttt.))))))	-	-	-	-	-	1.10	1.1	-9.7	-9.7	uagggguagggguuauuaaagauuaggucaaguuaauuccuaaucuuuuau .................((((((((((...........))))))))))...
61						4	Y DF	none	-	W|L(ca)(clover)(70-80%),P(80%),S1(AGN)(70%)	a a.g t-a t-a t+g c-g a a ga-t t c att tgggg t !!! t a attt taa c g !!!! c t g taaa c ggttat g t a-t t-a t-a a-t g+t g g t a ca mtRNA-?(Trp|Leu)(ca) 70 bases, %GC = 31.4 Sequence [14,83] Overlap with 1: TV-loop mtRNA-Pro(ggg) [1,54] Primary sequence for mtRNA-?(Trp|Leu)(ca) atttcaagcttttaggggtaggggttattaaagattaggtcaagttaattcctaatcttttataggaaga .((((.( ((((dddddddddddddd)))) ((((( AA ))))) (((tttt…		none	see above	Primary sequence for mtRNA-?(Trp|Leu)(ca) atttcaagcttttaggggtaggggttattaaagattaggtcaagttaattcctaatcttttataggaaga .((((.( ((((dddddddddddddd)))) ((((( AA ))))) (((tttt)))).)))). Primary sequence for TV-loop mtRNA-Pro(ggg) ttcaaaatgtatgatttcaagcttttaggggtaggggttattaaagattaggtc ((.(( ((.(dddd).)) .(((( AAA )))).tttttttttt)).)) Primary sequence for mtRNA-Ser(cct) ttgacctaatctttaataacccctacccctaaaagct…	-	-	-	-	-	6.00,6.00,9.50	7.77,10.01,12.89	-14.30,-5.00,-0.90	-11.70,-5.00,-0.90	auuucaagcuuuuagggguagggguuauuaaagauuaggucaaguuaauuccuaaucuuuuauaggaaga .((((..(((((((....)))))))(((.((((((((((...........)))))))))).))).)))). >pro uucaaaauguaugauuucaagcuuuuagggguagggguuauuaaagauuagguc ..........(((((..(..((((....)))).)..)))))............. >s1 uugaccuaaucuuuaauaaccccuaccccuaaaagcuugaaaucauacauuuugaag ...................................(((.(((........))).)))
62	y	Thr	TV-loop	TGT	C/Cys	1	T D2009 DP	T	28.55	T(70-100%)	t t-a c-g c-g t-a t-a t.t g+tt t t aa a t a tttg a t +!!! a a gaac g aa a a t-aa t-a g-c a-t t-a t a t a tgt TV-loop mtRNA-Thr(tgt) 58 bases, %GC = 20.7 Sequence c[1,58] Primary sequence for TV-loop mtRNA-Thr(tgt) tcctttgtagtttaaataaagaacattgattttgtaaatcaaaagaatttttaaggat (((((.( ((((ddddddd)))) ((((( AAA )))))tttttttt).)))))			Thr: NC_011572.1 Symphylella sp. YG-2006 Score = 31.9 bits (34), Expect = 0.003 Identities = 17/17 (100%), Gaps = 0/17 (0%); NC_010595.1 Walchia hayashii Score = 31.9 bits (34), Expect = 0.003 Identities = 17/17 (100%), Gaps = 0/17 (0%)	Your-seq.trna1 (58-1) Length: 58 bp Type: Thr Anticodon: TGT at 33-35 (26-24) Score: 28.55 * | * | * | * | * | * Seq: TCCTTTGTAGTTTAAATAAAGAACATTGATTTTGTAAATCAAAAGAATTTTTAAGGAT Str: >>>>>.>..>>>>.......<<<<.>>>>>.......<<<<<........<.<<<<<. Primary sequence for TV-loop mtRNA-Thr(tgt) tcctttgtagtttaaataaagaacattgattttgtaaatcaaaagaatttttaaggat (((((.( ((((ddddddd)))) ((((( AAA )))))tttttttt).)))))	-6.10	-2.79	-7.3	-3.99	UCCUUUGUAGUUUAAAUAAAGAACAUUGAUUUUGUAAAUCAAAAGAAUUUUUAAGGAU (((((....((((.......)))).(((((((...)))))))..........))))).	-6.10	-2.79	-7.3	-3.99	uccuuuguaguuuaaauaaagaacauugauuuuguaaaucaaaagaauuuuuaaggau (((((....((((.......)))).(((((((...)))))))..........))))).	y
63						2	T DP	T,L2(UUR)	28.55,1.64	T(70-100%),F(70-80%),Stop|L2(UUR)(70-80%)	t t-a c-g c-g t-a t-a t.t g+tt t t aa a t a tttg a t +!!! a a gaac g aa a a t-aa t-a g-c a-t t-a t a t a tgt TV-loop mtRNA-Thr(tgt) 58 bases, %GC = 20.7 Sequence c[17,74] Primary sequence for TV-loop mtRNA-Thr(tgt) tcctttgtagtttaaataaagaacattgattttgtaaatcaaaagaatttttaaggat (((((.( ((((ddddddd)))) ((((( AAA )))))tttttttt).))))) t t.t t.t t c g+t a-t t-a t-a tgggg t tttt g aa !!!! a a aca aaaa a t …			Thr: NC_011572.1 Symphylella sp. YG-2006 Score = 31.9 bits (34), Expect = 0.003 Identities = 17/17 (100%), Gaps = 0/17 (0%); NC_010595.1 Walchia hayashii Score = 31.9 bits (34), Expect = 0.003 Identities = 17/17 (100%), Gaps = 0/17 (0%)	Your-seq.trna2 (79-22) Length: 58 bp Type: Thr Anticodon: TGT at 33-35 (47-45) Score: 28.55 * | * | * | * | * | * Seq: TCCTTTGTAGTTTAAATAAAGAACATTGATTTTGTAAATCAAAAGAATTTTTAAGGAT Str: >>>>>.>..>>>>.......<<<<.>>>>>.......<<<<<........<.<<<<<. Your-seq.trna1 (37-89) Length: 53 bp Type: Leu2(UUR) Anticodon: TAA at 30-32 (66-68) Score: 1.64 * | * | * | * | * | Seq: TTTGATTTACAAAATCAATGTTCTTTATTTAAACT…	-6.10	-2.79	-7.3	-3.99	UCCUUUGUAGUUUAAAUAAAGAACAUUGAUUUUGUAAAUCAAAAGAAUUUUUAAGGAU (((((....((((.......)))).(((((((...)))))))..........))))).	-6.10	-2.79	-7.3	-3.99	uccuuuguaguuuaaauaaagaacauugauuuuguaaaucaaaagaauuuuuaaggau (((((....((((.......)))).(((((((...)))))))..........))))).	y
64						3	T DF	T,L1(CUN)	7.28, 1.14	C(70-100%),Stop(70%)	t a-t t+g a-t a a t-a t-a a-t gagaa a ttgag t ccta a !:!!+ t t acga atctt c c !!!! t agaa t tgct t taa t g c-gg t-a g-c a-t t-a t a t a aca mtRNA-Cys(aca) 79 bases, %GC = 27.8 Sequence [4,82] Primary sequence for mtRNA-Cys(aca) ataattaaaagcaatcctcttaatgcttctgatttacaaaatcagggttatcttagaacttaagaggagtttaaatgtt (((.((( ((((dddddddddd)))) ((((( AAA ))))) (.(((tttttttttttt))).)))).))) . a . t . c-g a a …			Thr: NC_007177.1 Leptotrombidium pallidum Score = 31.9 bits (34), Expect = 0.003 Identities = 17/17 (100%), Gaps = 0/17 (0%); AB300501.1 Ascoschoengastia sp. TATW-1 Score = 30.1 bits (32), Expect = 0.010 Identities = 16/16 (100%), Gaps = 0/16 (0%); NC_004454.1 Varroa destructor Score = 30.1 bits (32), Expect = 0.010 Identities = 16/16 (100%), Gaps = 0/16 (0%); NC_012460.1 Phaenacantha marcida Sco…	Your-seq.trna2 (71-17) Length: 55 bp Type: Thr Anticodon: TGT at 31-33 (41-39) Score: 7.28 * | * | * | * | * | Seq: TCCTCTTAAGTTCtAAGATAACCCTGATTTTGTAAATCAGAAGCATTAAGAGGAT Str: >>>>>>>..>>>.......<<<.>>>>>.......<<<<<.......<<<<<<<. Your-seq.trna1 (26-82) Length: 57 bp Type: Leu Anticodon: TAG at 32-34 (57-59) Score: 1.14 =L1(CUN) * | * | * | * | * | * Seq: ATGCTTCTGATTTACAAAATCAGGGTTATCTTAGAAcTT…	-10.5	-8.44	-13.8	-13.8	UCCUCUUAAGUUCuAAGAUAACCCUGAUUUUGUAAAUCAGAAGCAUUAAGAGGAU ((((((((((((...........(((((((...))))))).))).))))))))).	-0.70	0.47	-15.90	-15.90	auaauuaaaagcaauccucuuaaugcuucugauuuacaaaaucaggguuaucuuagaacuuaagaggaguuuaaauguu ........((((..(((((((((..((((((((((...))))))))........))...)))))))))))))....…
65						4	*T DF(constrained length to T DP)	T	7.28	T(70-100%)	t t-a c-g c-g t-a c-g t-a t-a a t tc a t a ttg a a !!! c g aac g at c a c-ga t-a g-c a-t t-a t a t a tgt TV-loop mtRNA-Thr(tgt) *Primary sequence for TV-loop mtRNA-Thr(tgt) tcctcttaagttctaagataaccctgattttgtaaatcagaagcattaagaggat ((((((( (((ddddddd))) ((((( AAA )))))ttttttt)))))))			Thr: NC_007177.1 Leptotrombidium pallidum Score = 31.9 bits (34), Expect = 0.003 Identities = 17/17 (100%), Gaps = 0/17 (0%); AB300501.1 Ascoschoengastia sp. TATW-1 Score = 30.1 bits (32), Expect = 0.010 Identities = 16/16 (100%), Gaps = 0/16 (0%); NC_004454.1 Varroa destructor Score = 30.1 bits (32), Expect = 0.010 Identities = 16/16 (100%), Gaps = 0/16 (0%); NC_012460.1 Phaenacantha marcida Sco…	Your-seq.trna1 (55-1) Length: 55 bp Type: Thr Anticodon: TGT at 31-33 (25-23) Score: 7.28 * | * | * | * | * | Seq: TCCTCTTAAGTTCtAAGATAACCCTGATTTTGTAAATCAGAAGCATTAAGAGGAT Str: >>>>>>>..>>>.......<<<.>>>>>.......<<<<<.......<<<<<<<. Primary sequence for TV-loop mtRNA-Thr(tgt) tcctcttaagttctaagataaccctgattttgtaaatcagaagcattaagaggat ((((((( (((ddddddd))) ((((( AAA )))))ttttttt)))))))	-10.5	-8.44	-13.8	-13.8	UCCUCUUAAGUUCuAAGAUAACCCUGAUUUUGUAAAUCAGAAGCAUUAAGAGGAU ((((((((((((...........(((((((...))))))).))).))))))))).	-10.5	-8.44	-13.8	-13.8	uccucuuaaguucuaagauaacccugauuuuguaaaucagaagcauuaagaggau ((((((((((((...........(((((((...))))))).))).))))))))).	y
66						5	SM tRNA-Thr-like structure ND4L-ND6 (Pro D2008) search 1	P	5.77	T(clov)(70-95%)	c g-c a-t a-t c t a-t a-t t-a att a ttttt t tgtc !+!!! t c ttga agaaa t a !!! a tt t aaca a ttct t t t-aaa t.t g-c g-c a-t t-a t a t a tgt mtRNA-Thr(tgt) 78 bases, %GC = 20.5 Sequence c[1,78] Primary sequence for mtRNA-Thr(tgt) gaacaataagttctgtcatttctaacatttggattttgtaaatcctaaataaagaaatttttttatttttatttttcc (((.((( .(((ddddddddddd))). (.(((( AAA )))).) (((((tttttttt)))))))).)))	remove Pro, tRNA-Thr sugested based on sequence conservation, however, its non-anticodon arm structure is unclear. Submit conserved anticodon arm?		Thr: NC_003979.1 Tigriopus japonicus Score = 28.3 bits (30), Expect = 0.034 Identities = 15/15 (100%), Gaps = 0/15; NC_012218.1 Dermatophagoides pteronyssinus Score = 24.7 bits (26), Expect = 0.41 Identities = 13/13 (100%), Gaps = 0/13 (0%) (Thr search query=ttggattttgtaaatccta) Pro: see above for Pro (Pro anticodon stem search query=TTTATTTAGGATTTACA)	Your-seq.trna1 (2-56) Length: 55 bp Type: Pro Anticodon: AGG at 32-34 (33-35) Score: 5.77 * | * | * | * | * | Seq: GAAAAATAAAAATAAAAAAATTTCTTTATTTAGGATTTACAAAATCCAAATGTTA Str: >>.>.....>>>>......<<<<.>.>>.........<<.<.........<.<<. Primary sequence for mtRNA-Thr(tgt) gaacaataagttctgtcatttctaacatttggattttgtaaatcctaaataaagaaatttttttatttttatttttcc (((.((( .(((ddddddddddd))). (.(((( AAA )))).) (((((t…	8.5	12.18	-5.5	-5.9	GAAAAAUAAAAAUAAAAAAAUUUCUUUAUUUAGGAUUUACAAAAUCCAAAUGUUA .........(((((((........))))))).((((((...))))))........	3.20	5.25	-9.8	-9.8	gaacaauaaguucugucauuucuaacauuuggauuuuguaaauccuaaauaaagaaauuuuuuuauuuuuauuuuucc ((((.....))))....((((((...((((((((((...)))))).))))..)))))).................…
67						6	SM tRNA-Thr-like structure ND4L-ND6 search 2	-	-	T(TV-loop)(90%)	t a-t a-t t.t a-t a-t g+t t-aaa t g ac c a t tgt a t !!! a t aca t cta t a tt.taa g-c g-c a-t t-a t a t a tgt TV-loop mtRNA-Thr(tgt) 60 bases, %GC = 20.0 Sequence c[2,61] Primary sequence for TV-loop mtRNA-Thr(tgt) aataagttctgtcatttctaacatttggattttgtaaatcctaaataaagaaattttttt ((.(((( (((dddddddd))) .(((( AAA )))).tttttttttt)))).))			see above	Primary sequence for TV-loop mtRNA-Thr(tgt) aataagttctgtcatttctaacatttggattttgtaaatcctaaataaagaaattttttt ((.(((( (((dddddddd))) .(((( AAA )))).tttttttttt)))).))	-	-	-	-	-	1.30	4.08	-7.2	-7.2	aauaaguucugucauuucuaacauuuggauuuuguaaauccuaaauaaagaaauuuuuuu .............((((((...((((((((((...)))))).))))..))))))...…
68	y	His	TV-loop	GTG	V/Val_i	1	H D2009 DP	H	31.59	H(70-100%)	t g-c a-t t+g t-a a-t a-t t-a t a a a a a tttg a t !!!+ a a aaat a a a g t-aa t-a a-t g-c t-a t a t g gtg TV-loop mtRNA-His(gtg) 55 bases, %GC = 18.2 Sequence [2,56] Primary sequence for TV-loop mtRNA-His(gtg) gattaattagtttaataaaaatattagtttgtggaactaaagaaaaaattagtct ((((((( ((((ddddd)))) ((((( AAA )))))ttttttt)))))))			His: NC_006080.1 Thermobia domestica Score = 31.9 bits (34), Expect = 0.003 Identities = 17/17 (100%), Gaps = 0/17 (0%); NC_005937.1 Hutchinsoniella macracantha Score = 31.9 bits (34), Expect = 0.003 Identities = 17/17 (100%), Gaps = 0/17 (0%); NC_001620.1 Artemia franciscana Score = 31.9 bits (34), Expect = 0.003 Identities = 17/17 (100%), Gaps = 0/17 (0%); NC_005942.1 Habronattus oregonensis Sc…	Your-seq.trna1 (2-56) Length: 55 bp Type: His Anticodon: GTG at 31-33 (32-34) Score: 31.59 * | * | * | * | * | Seq: GATTAATTAGTTTAATAAAAATATTAGTTTGTGGAACTAAAGAAAAAATTAGTCT Str: >>>>>>>..>>>>.....<<<<.>>>>>.......<<<<<.......<<<<<<<. Primary sequence for TV-loop mtRNA-His(gtg) gattaattagtttaataaaaatattagtttgtggaactaaagaaaaaattagtct ((((((( ((((ddddd)))) ((((( AAA )))))ttttttt)))))))	-4	-2.24	-8.2	-8.2	GAUUAAUUAGUUUAAUAAAAAUAUUAGUUUGUGGAACUAAAGAAAAAAUUAGUCU (((((((((((((.(((((........))))).))))))........))))))).	-4.00	-2.24	-8.2	-8.2	gauuaauuaguuuaauaaaaauauuaguuuguggaacuaaagaaaaaauuagucu (((((((((((((.(((((........))))).))))))........))))))).	y
69						2	H DF	H	31.5	H(70-100%)a	t t-a g-c a-t t+g t-a g+t a-t t-at t g a a a a tttg a t !!!+ t a aaat a a a g t-aa t-a a-t g-c t-a t a t g gtg TV-loop mtRNA-His(gtg) 58 bases, %GC = 20.7 Sequence [1,58] Primary sequence for TV-loop mtRNA-His(gtg) tgattgattagtttaataaaaatattagtttgtggaactaaagataagtattagtcat (((((((( ((((ddddd)))) ((((( AAA )))))tttttttt))))))))			His: (see above)	Your-seq.trna1 (2-57) Length: 56 bp Type: His Anticodon: GTG at 31-33 (32-34) Score: 31.50 * | * | * | * | * | * Seq: GATTGATTAGTTTAATAAAAATATTAGTTTGTGGAACTAAAGATAAGTATTAGTCA Str: >>>>>>>..>>>>.....<<<<.>>>>>.......<<<<<........<<<<<<<. Primary sequence for TV-loop mtRNA-His(gtg) tgattgattagtttaataaaaatattagtttgtggaactaaagataagtattagtcat (((((((( ((((ddddd)))) ((((( AAA )))))tttttttt))))))))	-4.5	-2.33	-8.7	-8.7	GAUUGAUUAGUUUAAUAAAAAUAUUAGUUUGUGGAACUAAAGAUAAGUAUUAGUCA (((((((((((((.(((((........))))).)))))).........))))))).	-5.00	-2.83	-9.20	-9.20	gauugauuaguuuaauaaaaauauuaguuuguggaacuaaagauaaguauuagucau ((((((((((((((.(((((........))))).)))))).........)))))))).
70						3	*H DF (constrained to DP)	H	31.5	H(70-100%)	a g-c a-t t+g t-a g+t a-t t-at t g a a a a tttg a t !!!+ t a aaat a a a g t-aa t-a a-t g-c t-a t a t g gtg TV-loop mtRNA-His(gtg) *Primary sequence for TV-loop mtRNA-His(gtg) gattgattagtttaataaaaatattagtttgtggaactaaagataagtattagtca ((((((( ((((ddddd)))) ((((( AAA )))))tttttttt)))))))			His: (see above)	Your-seq.trna1 (1-56) Length: 56 bp Type: His Anticodon: GTG at 31-33 (31-33) Score: 31.50 * | * | * | * | * | * Seq: GATTGATTAGTTTAATAAAAATATTAGTTTGTGGAACTAAAGATAAGTATTAGTCA Str: >>>>>>>..>>>>.....<<<<.>>>>>.......<<<<<........<<<<<<<. Primary sequence for TV-loop mtRNA-His(gtg) gattgattagtttaataaaaatattagtttgtggaactaaagataagtattagtca ((((((( ((((ddddd)))) ((((( AAA )))))tttttttt)))))))	-4.5	-2.33	-8.7	-8.7	GAUUGAUUAGUUUAAUAAAAAUAUUAGUUUGUGGAACUAAAGAUAAGUAUUAGUCA (((((((((((((.(((((........))))).)))))).........))))))).	-4.5	-2.33	-8.7	-8.7	gauugauuaguuuaauaaaaauauuaguuuguggaacuaaagauaaguauuaguca (((((((((((((.(((((........))))).)))))).........))))))).	y
71	y	Phe	TV-loop	GAA	E/Glu	1	F D2009 DP	F(non-canonical anticodon loop)	16.62	F(70-100%)	t a-t t-a g-c t-a t-a t-a t-a t t a a t t ttcg t g !!!! g aagc g a g a t-a t-a a-t g-c c-g t+g t g t g gaa TV-loop mtRNA-Phe(gaa) 55 bases, %GC = 32.7 Sequence [1,55] Primary sequence for TV-loop mtRNA-Phe(gaa) atgtttttagcttatgaaagcgttagctttgaaggggctaaaggtttaaaacatt ((((((( ((((dddd)))) (((((( AAA ))))))tttttt)))))))			Phe: NC_011293.1 Damon diadema Score = 26.5 bits (28), Expect = 0.12 Identities = 16/17 (94%), Gaps = 0/17 (0%); NC_008572.1 Nymphon gracile Score = 22.9 bits (24), Expect = 1.4 Identities = 14/15 (93%), Gaps = 0/15 (0%) Trp (non-anticodon stem): NC_006076.1 Periplaneta fuliginosa; NC_011328.1 Tetraphalerus bruchi	Your-seq.trna1 (12-66) Length: 55 bp Type: Undet Anticodon: ??? at 0-0 (0-0) Score: 16.62 [Phe(gaa) with non-canonical anticodon loop] * | * | * | * | * | Seq: ATGTTTTTAGCTTATGAAAGCGTTAGCTTTGAAgggGCTAAAGGTTTAAAACATT Str: >>>>>>...>>>>....<<<<.>>>>>.........<<<<<.......<<<<<<. Primary sequence for TV-loop mtRNA-Phe(gaa) atgtttttagcttatgaaagcgttagctttgaaggggctaaaggtttaaaacatt ((((((( ((((dddd)))) (…	-8.7	-6.83	-13.5	-13.5	AUGUUUUUAGCUUAUGAAAGCGUUAGCUUUGAAgggGCUAAAGGUUUAAAACAUU ...((((((((((...(((((....)))))....))))))))))........…	-10.90	-8.95	-13.50	-13.50	auguuuuuagcuuaugaaagcguuagcuuugaaggggcuaaagguuuaaaacauu ...((((((((((...(((((....)))))....))))))))))........…	y
72						2	F DP	F(non-canonical anticodon loop)	16.62	F(70-100%)<8-nt acceptor stem with 3 "discriminator" nucleotides>	c c a a-t a-t t-a g-c t-a t-a t-a t-a t t a a t t ttcg t g !!!! g aagc g a g a t-a t-a a-t g-c c-g t+g t g t g gaa TV-loop mtRNA-Phe(gaa) 59 bases, %GC = 33.9 Sequence [11,69] Primary sequence for TV-loop mtRNA-Phe(gaa) aatgtttttagcttatgaaagcgttagctttgaaggggctaaaggtttaaaacattacc (((((((( ((((dddd)))) (((((( AAA ))))))tttttt))))))))			Phe: (see above)	Your-seq.trna1 (12-66) Length: 55 bp Type: Undet Anticodon: ??? at 0-0 (0-0) Score: 16.62 [Phe(gaa) with non-canonical anticodon loop] * | * | * | * | * | Seq: ATGTTTTTAGCTTATGAAAGCGTTAGCTTTGAAgggGCTAAAGGTTTAAAACATT Str: >>>>>>...>>>>....<<<<.>>>>>.........<<<<<.......<<<<<<. Primary sequence for TV-loop mtRNA-Phe(gaa) aatgtttttagcttatgaaagcgttagctttgaaggggctaaaggtttaaaacattacc (((((((( ((((dddd)…	-8.7	-6.83	-13.5	-13.5	AUGUUUUUAGCUUAUGAAAGCGUUAGCUUUGAAgggGCUAAAGGUUUAAAACAUU ...((((((((((...(((((....)))))....))))))))))........…	-12.40	-10.45	-13.90	-13.90	aauguuuuuagcuuaugaaagcguuagcuuugaaggggcuaaagguuuaaaacauuacc ((((((((((((((...(((((....)))))....)))))))).......))))))…
73						3	F DF	F(non-canonical anticodon loop)	12.54	F(70-100%)	t a-t t-a g-c c-g t-a t+g t.t t a a a t ttcg t a !+!+ t aggt t t a g t-aa t-a a-t g-c c-g t-a t g t g gaa TV-loop mtRNA-Phe(gaa) *Primary sequence for TV-loop mtRNA-Phe(gaa) atgcttttagcttaataggtattagctttgaaggagctaaagttttatgagcatt ((((((. ((((ddd)))) (((((( AAA ))))))ttttttt.))))))			Phe: (see above)	Your-seq.trna1 (8-62) Length: 55 bp Type: Undet Anticodon: ??? at 0-0 (0-0) Score: 12.54 [Phe(gaa) with non-canonical anticodon loop] * | * | * | * | * | Seq: ATGCTTTTAGCTTAATAGGTATTAGCTTTgaAGGAGCTAAAGTTTTATGAGCATT Str: >>>>>>...>>>>...<<<<.>>>>>.........<<<<<........<<<<<<. *Primary sequence for TV-loop mtRNA-Phe(gaa) atgcttttagcttaataggtattagctttgaaggagctaaagttttatgagcatt ((((((. ((((ddd)))) ((…	-7.6	-5.34	-12.7	-12.7	AUGCUUUUAGCUUAAUAGGUAUUAGCUUUgaAGGAGCUAAAGUUUUAUGAGCAUU .........(((((..(((..(((((((.....)))))))..)))..)))))…	-9.00	-6.74	-12.70	-12.70	augcuuuuagcuuaauagguauuagcuuugaaggagcuaaaguuuuaugagcauu .........(((((..(((..(((((((.....)))))))..)))..)))))…	y
74		LNR(search 1)				1	DP
75						2	DF	M,M	13.56,21.31						Your-seq.trna1 (8-63) Length: 56 bp Type: Met Anticodon: TAT at 32-34 (39-41) Score: 13.56 * | * | * | * | * | * Seq: TATATTATAAAAATAATTATTATATTATATATATAATATATAATATAATAATATCT Str: .>>>>>>..>.>>......<<.<..>>>>.......<<<<........<<<<<<.. Your-seq.trna2 (67-12) Length: 56 bp Type: Met Anticodon: TAT at 32-34 (36-34) Score: 21.31 * | * | * | * | * | * Seq: AATAAGATATTATTATATTATATATTATATATATAATATAATA…	4	7.18	-12.5	-12.5	UAUAUUAUAAAAAUAAUUAUUAUAUUAUAUAUAUAAUAUAUAAUAUAAUAAUAUCU ...............(((((((((((((((((...))))))))))))))))).…
76		LNR(search 2)				1	DP	Y|V(8-nt anticodon loop),T	10.74,3.38	T(clov)(70-90%),Y(d-loop)(70-80%)	. t-a t-a c a a-t t-a a-t t c t a aatat aacc a !!!!! t t caga ttata g t !!:! t t t gtat c att a t a-tag t-a a-t a-t a-t t t t t ggt mtRNA-Thr(ggt) 72 bases, %GC = 16.7 Sequence c[-1,71] Primary sequence for mtRNA-Thr(ggt) ttcatataaagacccaatttattgtataataaattggttttttatagtctttatatgtttataactataaa. ((.(((. (.((dddddddddd)).) ((((( AAA ))))) (((((tttt))))).))).)) a t-a t c t-a a-t t-a a-t g+t a attt !!…				Type: Undet Anticodon: ??? at 0-0 (0-0) Score: 10.74 * | * | * | * | * | * Seq: ACATATAAAGACTATAAAAAACCAATTTATTaTACAATAAATTGGGTCTTTATATGAA Str: .>>>>>>..>..>......<..<.>>>>>........<<<<<........<<<<<<.. Your-seq.trna2 (70-13) Length: 58 bp Type: Thr Anticodon: GGT at 35-37 (36-34) Score: 3.38 * | * | * | * | * | * Seq: TCATATAAAGACCcAATTTAttGTATAATAAATTGGTTTTTTATAGTCTTTATATGTT Str: .>>>>>...>..>.…	calculate?
77						2	DF	F,T	6.61,4.08	K(clov)(70-90%)	c t-a t-a a-t t-a t.t t.t a-t tt t gtata t ta a +:!!! c a ctt tttat t t !! t ag a gac t aa c t c-gg a-t a-t t-a t-a t-a a t t a ttt mtRNA-Lys(ttt) 71 bases, %GC = 15.5 Sequence c[7,77] Primary sequence for mtRNA-Lys(ttt) ttatttatattcatataaagacccaatttattttataaattggttttttatagtctttatatgtttataac ((((..( .((ddddddd)). (((((( AAA )))))) (.(((ttttttt))).))..))))				Your-seq.trna1 (14-68) Length: 55 bp Type: Phe Anticodon: AAA at 31-33 (44-46) Score: 6.61 * | * | * | * | * | Seq: ACATATAAAGACTATAAAAAACCAATTTATAAAATAAATTGGGTCTTTATATGAA Str: .>>>>>>..>..>......<..<.>>>>>.....<<<<<........<<<<<<.. Your-seq.trna2 (67-13) Length: 55 bp Type: Thr Anticodon: GGT at 32-34 (36-34) Score: 4.08 * | * | * | * | * | Seq: TCATATAAAGACCCAATTTATTTTATAAATTGGTTTTTTATAGTCTTTAT…	calculate?
78	y	Ser1(AGY)(d-loop)	D-loop	TCT	S2/Ser2	1	S1 (AGN) D2009 DP	none	-	S1(3nt T-stem,6nt acceptor stem)(100%),S1(2nt T-stem,6nt acceptor stem)(70-95%)	t a-t g-c a-t t-a g-c t-a t agt a !!! a a tca a c a a a t a.gc a-t g-c g-c a-t c a t a tct D-loop mtRNA-Ser(tct) 47 bases, %GC = 31.9 Sequence c[1,47] Primary sequence for D-loop mtRNA-Ser(tct)[3nt T-stem] agatgtaaaaaaggacttctaatcctgctaatcacattgaacatctt ((((((dddd.(((( AAA )))). (((ttt))))))))) t a-t g-c a-t t-a g-c t-a a a t gt !! a a ca a t c a a a a.gct a-t g-c g-c a-t c a t a tct D-loop mtRNA…			Ser1: NC_005934.1 Armillifer armillatus Score = 24.7 bits (26), Expect = 0.41 Identities = 13/13 (100%), Gaps = 0/13 (0%) Ser2: NC_012455.1 Paracyclopina nana Score = 21.1 bits (22), Expect = 5.0 Identities = 11/11 (100%), Gaps = 0/11 (0%)	Primary sequence for D-loop mtRNA-Ser(tct) [3nt T-stem] agatgtaaaaaaggacttctaatcctgctaatcacattgaacatctt ((((((dddd.(((( AAA )))). (((ttt))))))))) Primary sequence for D-loop mtRNA-Ser(tct) [2nt T-stem] agatgtaaaaaaggacttctaatcctgctaatcacattgaacatctt ((((((.ddd.(((( AAA )))). ((ttt)).))))))	-	-	-	-	-	-5.70,-4.70	-2.94,-2.74	-5.20,-5.20	-5.20,-5.20	>S1 (both 3 and 3nt T-stem) agauguaaaaaaggacuucuaauccugcuaaucacauugaacaucuu .(((((.....((((.......)))).......)))))......…
79						2	*S1(AGN) DP	none	-	S1(3nt T-stem,7nt accepror stem)(70-100%),L2(UUR)(d-loop)(80%),L2(UUR)(clov)	c t a-t a-t g-c a-t t-a g-c t-a t agt a !!! a a tca a c a a a t a.gc a-t g-c g-c a-t c a t a tct D-loop mtRNA-Ser(tct) 50 bases, %GC = 32.0 Sequence c[31,80] *Primary sequence for D-loop mtRNA-Ser(tct)[=Ser1(AGN) aagatgtaaaaaaggacttctaatcctgctaatcacattgaacatctttc (((((((dddd.(((( AAA )))). (((ttt)))))))))) t g-c a c a-t t-a t-a t t tct a !!+ c g agg a a a g a g a t-a t-a a-t a.g a-t t-a t g t a c…	submit?		Ser1 (see above)	Primary sequence for D-loop mtRNA-Ser(tct) aagatgtaaaaaaggacttctaatcctgctaatcacattgaacatctttc (((((((dddd.(((( AAA )))). (((ttt)))))))))) Primary sequence for D-loop mtRNA-Leu(caa) [L2(d-loop)] gaatttagaggttaaatttcaaagatgtaaaaaaggacttctaatcct (.(((dddddd(((.(( AAA )).))) (((ttt)))))).) Primary sequence for mtRNA-Leu(caa) [L2(clov)] ctgctaatcacattgaacatctttcaataagataatatataattaattttattat. .((.( ((…	-	-	-	-	-	-6.60	-3.84	-6.90	-4.14	aagauguaaaaaaggacuucuaauccugcuaaucacauugaacaucuuuc (((((((.....((((.......)))).....((.....)))))))))..
80						3	S1(AGN) DF	S2(UCN)(TV-loop)	6.64	S1(D-loop)(95-100%),S2(clov)(70-90%),E(d-loop)(80%),T(clov)(70-80%)	c t a-t a-t a-t g-c a-t t-a g-c a a aagag c !!!! a a atctc c c a t c a t a-t a-t g-c g-c a-t c a t a tct D-loop mtRNA-Ser(tct) Primary sequence for D-loop mtRNA-Ser(tct) aaagatgacactaaaggacttctaatcctttccatctcaaagagaacatcttttc (((((((dddddd((((( AAA ))))) .((((ttt)))).))))))) t t.t a-t g-c a a a-t a-t a-t t g tagaa a tc a !!!!! a c ttgt atctt t t +!++ c t t gatg t tga g g a-ta t a-t g a-t g-c g-c …			Ser1: NC_005934.1 Armillifer armillatus Score = 24.7 bits (26), Expect = 0.41 Identities = 13/13 (100%), Gaps = 0/13 (0%) Ser2: NC_012455.1 Paracyclopina nana Score = 21.1 bits (22), Expect = 5.0 Identities = 11/11 (100%), Gaps = 0/11 (0%)	Your-seq.trna1 (19-74) Length: 56 bp Type: Ser Codon: TCA at 31-33 (49-51) Score: 6.64 * | * | * | * | * | * Seq: AAGTTGGTGTTTTAGAAAAGATGTTCTCTTTGAGATGGAAAGGATTAGAAGTCCTT Str: >.>.>...>>>>......<<<<.>>>>.........<<<<..........<.<.<. Primary sequence for D-loop mtRNA-Ser(tct)[S1 d-loop] aaagatgacactaaaggacttctaatcctttccatctcaaagagaacatcttttc (((((((dddddd((((( AAA ))))) .((((ttt)))).))))))) Primar…	2.1	0.5	-7.6	-7.6	AAGUUGGUGUUUUAGAAAAGAUGUUCUCUUUGAGAUGGAAAGGAUUAGAAGUCCUU ........((((((((..((.....)).))))))))...((((((.....))))))	-10.20,-1.50	-6.93,-1.65	-11.00,-15.00	-7.65,-11.95	aaagaugacacuaaaggacuucuaauccuuuccaucucaaagagaacaucuuuuc (((((((.....((((((.......))))))...((((...)))).)))))))..
81	y	Gln	TV-loop	TTG	L2/Leu2_i	1	Q D2009 DP	Q	19.52	Q(70-100%)	a t-a g-c a-t a-t a-t t-a a a a a a a t tgtg t a +!!! g gcac g a a a c-g t-a a-t a-t a-t c a t a ttg TV-loop mtRNA-Gln(ttg) 52 bases, %GC = 25.0 Sequence c[1,52] Primary sequence for TV-loop mtRNA-Gln(ttg) tgaaataaagtgtaaagcacactaaactttgaatttagaggttaaatttcaa ((((((. ((((ddd)))) ((((( AAA )))))tttttt.))))))			Gln: NC_007884.1 Campanulotes bidentatus compar Glu(non anticodon): NC_012567.1 Scylla tranquebarica Score = 22.9 bits (24), Expect = 1.4 Identities = 12/12 (100%), Gaps = 0/12 (0%) His(non antocodon): NC_012572.1 Scylla paramamosain Score = 22.9 bits (24), Expect = 1.4 Identities = 12/12 (100%), Gaps = 0/12 (0%)	Type: Gln Anticodon: TTG at 29-31 (24-22) Score: 19.52 * | * | * | * | * | Seq: TGAAATAAAGTGTAAAGCACACTAAACTTTGAATTTAGAGGTTAAATTTCAA Str: >>>>>>...>>>>...<<<<.>>>>>.......<<<<<.......<<<<<<. Primary sequence for TV-loop mtRNA-Gln(ttg) tgaaataaagtgtaaagcacactaaactttgaatttagaggttaaatttcaa ((((((. ((((ddd)))) ((((( AAA )))))tttttt.))))))	-6.6	-3.43	-9.6	-7.3	UGAAAUAAAGUGUAAAGCACACUAAACUUUGAAUUUAGAGGUUAAAUUUCAA ((((((..(((((.....))))).((((((.......))))))..)))))).	-6.60	-3.43	-9.6	-7.3	ugaaauaaaguguaaagcacacuaaacuuugaauuuagagguuaaauuucaa ((((((..(((((.....))))).((((((.......))))))..)))))).	y
82						2	Q DP	Q	19.52	Q(70-100%)<6bp acceptor stem>,Q(d-loop)(70-100%)	a t-a g-c a-t a-t a-t t-a a a a a a a t tgtg t a +!!! g gcac g a a a c-g t-a a-t a-t a-t c a t a ttg TV-loop mtRNA-Gln(ttg) 52 bases, %GC = 25.0 Sequence c[18,69] Overlap with 1: D-loop mtRNA-Gln(ttg) [1,55] Primary sequence for TV-loop mtRNA-Gln(ttg) tgaaataaagtgtaaagcacactaaactttgaatttagaggttaaatttcaa ((((((. ((((ddd)))) ((((( AAA )))))tttttt.)))))) t a-t g-c t+g c t c-g t.t ga gattt a !!!!! a …			Gln: (see above)	Your-seq.trna1 (69-18) Length: 52 bp Type: Gln Anticodon: TTG at 29-31 (41-39) Score: 19.52 * | * | * | * | * | Seq: TGAAATAAAGTGTAAAGCACACTAAACTTTGAATTTAGAGGTTAAATTTCAA Str: >>>>>>...>>>>...<<<<.>>>>>.......<<<<<.......<<<<<<. Primary sequence for TV-loop mtRNA-Gln(ttg)(tv-loop) tgaaataaagtgtaaagcacactaaactttgaatttagaggttaaatttcaa ((((((. ((((ddd)))) ((((( AAA )))))tttttt.)))))) Primary sequence…	-6.6	-3.43	-9.6	-7.3	UGAAAUAAAGUGUAAAGCACACUAAACUUUGAAUUUAGAGGUUAAAUUUCAA ((((((..(((((.....))))).((((((.......))))))..)))))).	-6.60	-3.43	-9.6	-7.3	ugaaauaaaguguaaagcacacuaaacuuugaauuuagagguuaaauuucaa ((((((..(((((.....))))).((((((.......))))))..)))))).	y
83						3	*Q DF	Q	15.57	Q(100%),Q(clov)(70-95%),L2(d-loop)(90%)	t a-t t-a a-t a-t g-c g+t t-a a a a a a a a tgtg t a +!!! g gcac a a a a t-a t-a a-t a-t g-c c a t a ttg TV-loop mtRNA-Gln(ttg) *Primary sequence for TV-loop mtRNA-Gln(ttg) ataaggtaaagtgtaaagcacattaagctttgaacttaaaagtaaaatcttatt (((((((. ((((ddd)))) ((((( AAA )))))tttttt.))))))) a t-a a-t a c g.a g-c t-a a.g a a tagaa a a a !!!!! t tgtg atctt t a +!!! a a gcac a a a a t-aa t t-a ag a-t a-t g-c c a…			Trp(non anticodon): NC_012572.1 Scylla paramamosain Score = 22.9 bits (24), Expect = 1.4 Identities = 12/12 (100%), Gaps = 0/12 (0%); NC_010782.1 Uroctonus mordax Score = 22.9 bits (24), Expect = 1.4 Identities = 12/12 (100%), Gaps = 0/12 (0%)	Your-seq.trna1 (74-23) Length: 52 bp Type: Gln Anticodon: TTG at 29-31 (46-44) Score: 15.57 * | * | * | * | * | Seq: TAAGGTAAAGTGTAAAGCACATTAAGCTTTGAACTTAAAAGTAAAATCTTAT Str: >>>>>>...>>>>...<<<<.>>>>>.......<<<<<.......<<<<<<. Primary sequence for TV-loop mtRNA-Gln(ttg) ataaggtaaagtgtaaagcacattaagctttgaacttaaaagtaaaatcttatt (((((((. ((((ddd)))) ((((( AAA )))))tttttt.))))))) Primary sequence for …	-6.4	-3.23	-7.9	-7.9	UAAGGUAAAGUGUAAAGCACAUUAAGCUUUGAACUUAAAAGUAAAAUCUUAU .......((((.((((((.......)))))).)))).............…	-7.00	-3.83	-8.40	-8.40	auaagguaaaguguaaagcacauuaagcuuugaacuuaaaaguaaaaucuuauu (((((((...(((.....))).....(((((.......)))))...))))))).
84	y	Ile	TV-loop	GAT	D/Asp	1	I D2009 DP	none	-	D(70-100%)	a t-a a-t g-c g-c c-g t-a a a gg g tt a tt :! g t ta a t c tt a c t c t-a t-a t-a a-t c a c-g c a t a atc D-loop mtRNA-Asp(atc) 55 bases, %GC = 32.7 Sequence [1,55] Primary sequence for D-loop mtRNA-Asp(atc) taggctagttttattttaccctatcaagataaaccctattagaggttaagcctaa ((((((.ddddddd((((.( AAA ).)))) .(ttttttt)..))))))			Ile: NC_012060.1 Litopenaeus stylirostris Score = 31.9 bits (34), Expect = 0.003 Identities = 17/17 (100%), Gaps = 0/17 (0%); NC_011278.1 Polystoechotes punctatus Score = 31.9 bits (34), Expect = 0.003 Identities = 17/17 (100%), Gaps = 0/17 (0%); NC_010779.1 Eremobates cf. palpisetulosus SEM-2008 Score = 31.9 bits (34), Expect = 0.003 Identities = 17/17 (100%), Gaps = 0/17 (0%); NC_010219.1 Oxya …	Primary sequence for D-loop mtRNA-Asp(atc) taggctagttttattttaccctatcaagataaaccctattagaggttaagcctaa ((((((.ddddddd((((.( AAA ).)))) .(ttttttt)..))))))	-	-	-	-	-	0.30	3.33	-11.30	-9.23	uaggcuaguuuuauuuuacccuaucaagauaaacccuauuagagguuaagccuaa ((((((...((((((((........)))))))).(((.....)))...)))))).
85						2	I DP	none	-	D(D-loop)(70-100%),S1(D-loop)(90%),S1(clov)(70-80%)	a t-a a-t g-c g-c c-g t-a a a gg g tt a tt :! g t ta a t c tt a c t c t-a t-a t-a a-t c a c-g c a t a atc D-loop mtRNA-Asp(atc) 55 bases, %GC = 32.7 Sequence [22,76] Primary sequence for D-loop mtRNA-Asp(atc) taggctagttttattttaccctatcaagataaaccctattagaggttaagcctaa ((((((.ddddddd((((.( AAA ).)))) .(ttttttt)..)))))) g t+g t-a a-t a a c-g a-t a-t t c tt a t t aatt a t !!!+ t t ttag t ctt g t c-g t+g…			Ile (see above)	Primary sequence for D-loop mtRNA-Asp(atc) taggctagttttattttaccctatcaagataaaccctattagaggttaagcctaa ((((((.ddddddd((((.( AAA ).)))) .(ttttttt)..)))))) Primary sequence for TV-loop mtRNA-Ser(tct) [S1(d-loop)] ttaacaatattaatttttcttttaggcttaacctctaatagggtttatcttgatagg (((.((( ((((dddddddd)))) (((.( AAA ).)))tttttt))).))) Primary sequence for mtRNA-Ser(tct) [S1(clov)] tttaacaatattaatttttcttttaggcttaac…	-	-	-	-	-	0.30	3.33	-11.30	-9.23	uaggcuaguuuuauuuuacccuaucaagauaaacccuauuagagguuaagccuaa ((((((...((((((((........)))))))).(((.....)))...)))))).
86						3	*I DP(opposite strand search)	not done	-	I(70-100%)	t t-a a-t g-c g-c c-g t-at t c c a a t tcca a a !!!: a a aggg a t t t t-aaa t-a a-t t+g c-g t g t a gat TV-loop mtRNA-Ile(gat) Primary sequence for TV-loop mtRNA-Ile(gat) taggcttaacctctaatagggtttatcttgatagggtaaaataaaactagcctat (((((( .(((ddddd))). ((((( AAA )))))ttttttttt))))))			Ile (see above)	Primary sequence for TV-loop mtRNA-Ile(gat) taggcttaacctctaatagggtttatcttgatagggtaaaataaaactagcctat (((((( .(((ddddd))). ((((( AAA )))))ttttttttt))))))	-	-	-	-	-	-10.60	-7.27	-14.60	-14.60	uaggcuuaaccucuaauaggguuuaucuugauaggguaaaauaaaacuagccuau ((((((..(((.(((.(((((....))))).))))))...........)))))).
87						4	I DF	I	1.63	D(D-loop)(100%),I(clov)(70-95%),S2(clov)(70-80%),V(D-loop)(80%),I(tv-loop)(70%)	a g+t g+t c-g t.t t.t t-a t.t g aatcc a t !!:!! g a tttgg t a t t t t t c t-atc t-a t-a a-t c-g c-g c a t a atc D-loop mtRNA-Asp(atc) 59 bases, %GC = 30.5 Sequence [31,89] Primary sequence for D-loop mtRNA-Asp(atc) ggctttttaatttttaccctatcaaggtaaatcctttttggttgagcctaatattgtta (((..(.ddddd(((((( AAA )))))) ((.((ttttt)).)).)..))) t t-a a-t t-a t-a a-t g-c g-c c-g a t aa a c !! a a ccaa tt a !! ! a a …			Ile: NC_011596.1 Drosophila littoralis Score = 31.9 bits (34), Expect = 0.003 Identities = 17/17 (100%), Gaps = 0/17 (0%); NC_011359.1 Parafronurus youi Score = 31.9 bits (34), Expect = 0.003 Identities = 17/17 (100%), Gaps = 0/17 (0%); NC_011305.1 Calliptamus italicus Score = 31.9 bits (34), Expect = 0.003 Identities = 17/17 (100%), Gaps = 0/17 (0%)	Your-seq.trna1 (80-28) Length: 53 bp Type: Ile Anticodon: GAT at 28-30 (53-51) Score: 1.63 * | * | * | * | * | Seq: TAGGCTCAACCAAAAAGGATTTACCTTGATAGGGTAAAAATTAAAAAGCCTAA Str: >>>>>>....>......<..>>>>>.......<<<<<.........<<<<<<. Primary sequence for D-loop mtRNA-Asp(atc) [d-loop] ggctttttaatttttaccctatcaaggtaaatcctttttggttgagcctaatattgtta (((..(.ddddd(((((( AAA )))))) ((.((ttttt)).)).)..))) Prima…	-8.8	-8.8	-14.6	-11.84	UAGGCUCAACCAAAAAGGAUUUACCUUGAUAGGGUAAAAAUUAAAAAGCCUAA ((((((...((.....)).(((((((.....)))))))........)))))).	-3.80	0.21	-10.40	-10.40	ggcuuuuuaauuuuuacccuaucaagguaaauccuuuuugguugagccuaauauuguua (((((.((((..((((((.......))))))......))))..)))))........…
88						5	I DF(opposite strand search)	not done	-	I(clov)(70-90%)	t t-a t-a a-t g-c g-c c-g a t aa a c !! a a ccaa tt a !! ! a a a ggat a a a t-a t-a a-t c-g c-g t g t a gat mtRNA-Ile(gat) Primary sequence for mtRNA-Ile(gat) ttaggctcaaccaaaaaggatttaccttgatagggtaaaaattaaaaagcctaat (((((( (.((ddddd)).)((((( AAA ))))) ((ttt)))))))) [modified to exclude T-arm and fix position of D-arm]* ttaggctcaaccaaaaaggatttaccttgatagggtaaaaattaaaaagcctaat ((((((( .(((ddddd))).((…			Ile (see above)	Primary sequence for mtRNA-Ile(gat) ttaggctcaaccaaaaaggatttaccttgatagggtaaaaattaaaaagcctaat (((((( (.((ddddd)).)((((( AAA ))))) ((ttt))))))))	-	-	-	-	-	-6.70	-4.15	-15.30	-12.54	uuaggcucaaccaaaaaggauuuaccuugauaggguaaaaauuaaaaagccuaau (((((((...((.....)).(((((((.....)))))))........))))))).
89	y	Glu	TV-loop	TTC	F/Phe	1	E D2009 DP	E	12.83	E(70-100%)	t t-a t-a c-g c-g c-g t-aa t a a a t a tttg a a +!!! a gaac g t a a t-aa a-t a-t c-g t+g c a t a ttc TV-loop mtRNA-Glu(ttc) 53 bases, %GC = 28.3 Sequence c[1,53] Primary sequence for TV-loop mtRNA-Glu(ttc) ttcccttagtttaaatgaacataactctttcaaggttaaagaataaagggaat (((((( ((((dddd)))) ((((( AAA )))))tttttttt))))))			Glu: NC_010775.1 Phrynus sp. 1 Score = 22.9 bits (24), Expect = 1.4 Identities = 15/17 (88%), Gaps = 0/17 (0%) Trp (non anticodon stem): NC_005925.1 Ornithoctonus huwena Score = 22.9 bits (24), Expect = 1.4 Identities = 12/12 (100%), Gaps = 0/12 (0%)	Your-seq.trna1 (53-1) Length: 53 bp Type: Glu Anticodon: TTC at 29-31 (25-23) Score: 12.83 * | * | * | * | * | Seq: TTCCCTTAGTTTAAATGAACATAACTCTTTCAAGGTTAAAGAATAAAGGGAAT Str: >>>>>>..>>>>....<<<<.>>>>>.......<<<<<........<<<<<<. Primary sequence for TV-loop mtRNA-Glu(ttc) ttcccttagtttaaatgaacataactctttcaaggttaaagaataaagggaat (((((( ((((dddd)))) ((((( AAA )))))tttttttt))))))	-9.7	-7.03	-11	-8.65	UUCCCUUAGUUUAAAUGAACAUAACUCUUUCAAGGUUAAAGAAUAAAGGGAAU (((((((.((((....)))).(((((.......))))).......))))))).	-9.7	-7.03	-11	-8.65	uucccuuaguuuaaaugaacauaacucuuucaagguuaaagaauaaagggaau (((((((.((((....)))).(((((.......))))).......))))))).	y
90						2	E DP	Ea,S1	16.06,3.26	E(70-100%),S1(clov)(70-90%)	t t-a t.t t-a t-a c-g c-g c-g t-aa t a a a t a tttg a a +!!! a gaac g t a a t-aa a-t a-t c-g t+g c a t a ttc TV-loop mtRNA-Glu(ttc) 57 bases, %GC = 26.3 Sequence c[51,107] Primary sequence for TV-loop mtRNA-Glu(ttc) ttttcccttagtttaaatgaacataactctttcaaggttaaagaataaagggaatat (.(((((( ((((dddd)))) ((((( AAA )))))tttttttt)))))).) c c a g.a g+t a-t a-t g-c a-t aa-t tt t at c ta a !! c a atcc ta c t !!…	submit structure		see above	Your-seq.trna2 (106-52) Length: 55 bp Type: Glu Anticodon: TTC at 30-32 (77-75) Score: 16.06 * | * | * | * | * | Seq: TTTCCCTTAGTTTAAATGAACATAACTCTTTCAAGGTTAAAGAATAAAGGGAATA Str: .>>>>>>..>>>>....<<<<.>>>>>.......<<<<<........<<<<<<.. Your-seq.trna1 (9-62) Length: 54 bp Type: Ser Anticodon: ACT at 31-33 (39-41) Score: 3.26 [Ser1(AGN)] * | * | * | * | * | Seq: GAAGAAATACCTAATATTGTAGATACGATCACTAATC…	-9.9	-7.23	-11.2	-8.85	UUUCCCUUAGUUUAAAUGAACAUAACUCUUUCAAGGUUAAAGAAUAAAGGGAAUA .(((((((.((((....)))).(((((.......))))).......)))))))..	-9.90	-7.23	-11.20	-8.85	uuuucccuuaguuuaaaugaacauaacucuuucaagguuaaagaauaaagggaauau ..(((((((.((((....)))).(((((.......))))).......)))))))…
91						3	*E DF	Ea,L2	2.31,18.48	E(70-100%),L2(clov)(70-80%)	c t-a c-g c-g c-g t-a t-a t a a a t a tttg t a +!!! a gaac g t a a t-aa a-t a-t c-g t.t t a t a ttc TV-loop mtRNA-Glu(ttc) *Primary sequence for TV-loop mtRNA-Glu(ttc)[the acceptor stem extended by 1 bp (to be 7bp long) as indicted by EST data] tccctttagtttaaatgaacataactttttcaatgttaaagattaaagggac (((((( ((((dddd)))) ((((. AAA .))))ttttttt)))))) c t a-t t+g a-t t-a t.t g+t c-g aagttac a aaa a gg a…			Glu: NC_011293.1 Damon diadema Score = 26.5 bits (28), Expect = 0.12 Identities = 16/17 (94%), Gaps = 0/17 (0%); NC_009984.1 Nothopuga sp. 1 LP-2008 Score = 26.5 bits (28), Expect = 0.12 Identities = 16/17 (94%), Gaps = 0/17 (0%); NC_005870.1 Scutigera coleoptrata Score = 26.5 bits (28), Expect = 0.12 Identities = 16/17 (94%), Gaps = 0/17 (0%); NC_002074.1 Rhipicephalus sanguineus Score = 26.5 bi…	Your-seq.trna2 (105-52) Length: 54 bp Type: Glu Anticodon: TTC at 30-32 (76-74) Score: 18.48 * | * | * | * | * | Seq: TTCCCTTTAGTTTAAATGAACATAACTTTTTCAATGTTAAAGATTAAAGGGACA Str: .>>>>>>..>>>>....<<<<.>>>>.........<<<<.......<<<<<<.. Your-seq.trna1 (60-114) Length: 55 bp Type: Leu Anticodon: TAA at 33-35 (92-94) Score: 2.31 [L2(UUR)] * | * | * | * | * | Seq: TAATCTTTAACATTGAAAAAGTTATGTTCATTTAAACTA…	-9	-6.44	-14.6	-14.6	UUCCCUUUAGUUUAAAUGAACAUAACUUUUUCAAUGUUAAAGAUUAAAGGGACA .((((((((((((.....(((((..........)))))..))))))))))))..	-8.80	-6.24	-14.40	-14.40	ucccuuuaguuuaaaugaacauaacuuuuucaauguuaaagauuaaagggac ((((((((((((.....(((((..........)))))..)))))))))))).
92						4	E SB	Ea,Stop	14.35,4.27	E(100%),E(clov)(70-95%),L1(70-90%),N(70%)	t t+g c-g c-g t-a c-g a a t a a a a a tttg a a +!!! g gaac a a a a t-a a-t a-t t-a a-t t a t a ttc TV-loop mtRNA-Glu(ttc) 51 bases, %GC = 23.5 Sequence c[37,87] Primary sequence for TV-loop mtRNA-Glu(ttc) tcctcatagtttaaaagaacataatattttcaatattaaagaaaagagggt (((((. ((((dddd)))) ((((( AAA )))))tttttt.))))) t c-g t-a c t c t t+g c-g a-t at t atttt g a a :!!!! g a tttg gaaaa g a +!!! ga gaac a a a a t…			Glu: NC_009724.1 Achelia bituberculata Score = 31.9 bits (34), Expect = 0.003 Identities = 17/17 (100%), Gaps = 0/17 (0%); NC_004529.1 Melipona bicolor Score = 24.7 bits (26), Expect = 0.41 Identities = 13/13 (100%), Gaps = 0/13 (0%) Phe: NC_011572.1 Symphylella sp. YG-2006 Score = 31.9 bits (34), Expect = 0.003 Identities = 17/17 (100%), Gaps = 0/17 (0%); NC_010967.1 Bombus ignitus; NC_005820.1 …	Your-seq.trna2 (88-36) Length: 53 bp Type: Glu Anticodon: TTC at 30-32 (59-57) Score: 14.35 * | * | * | * | * | Seq: CTCCTCATAGTTTAAAAGAACATAATATTTTCAATATTAAAGAAAAGAGGGTA Str: .>>>>>...>>>>....<<<<.>>>>>.......<<<<<.......<<<<<.. Your-seq.trna1 (46-99) Length: 54 bp Type: Undet Anticodon: ??? at 0-0 (0-0) Score: 4.27 {stop} * | * | * | * | * | Seq: TCTTTAATATTGAAAATATTATGTTCTTTTAAACTATGAGGAGAGTTT…	-7.3	-3.43	-8.7	-4.83	CUCCUCAUAGUUUAAAAGAACAUAAUAUUUUCAAUAUUAAAGAAAAGAGGGUA .(((((...((((....)))).(((((((...))))))).......)))))..	-7.20	-3.33	-8.60	-4.73	uccucauaguuuaaaagaacauaauauuuucaauauuaaagaaaagagggu (((((...((((....)))).(((((((...))))))).......))))).
93	y	Leu1(CUN)	TV-loop	TAG	*/Ter	1	L1 (CUN) D2009 DP	L1	20.11	L1(70-100%)a	a a-t t-a t-a g-c t-a a-t a-tt a t a a a t gacg t t +!!! a ttgc g t a g t-aa a-t a-t a-t a-t t a t a tag TV-loop mtRNA-Leu(tag) 55 bases, %GC = 18.2 Sequence c[1,55] Primary sequence for TV-loop mtRNA-Leu(tag) attgtaaaagcagatttttgcataaaatttagaattttaaggatattttacaata ((((((( ((((dddd)))) ((((( AAA )))))tttttttt)))))))			L1: NC_008234.1 Campodea lubbocki Score = 21.1 bits (22), Expect = 5.1 Identities = 11/11 (100%), Gaps = 0/11 (0%); NC_005939.1 Aleurodicus dugesii Score = 24.7 bits (26), Expect = 0.42 Identities = 13/13 (100%), Gaps = 0/13 (0%); NC_012708.1 Diadegma semiclausum Score = 24.7 bits (26), Expect = 0.42 Identities = 13/13 (100%), Gaps = 0/13 (0%); Sequence: NC_012617.1 Geisha distinctissima Score = …	Your-seq.trna1 (55-1) Length: 55 bp Type: Leu Anticodon: TAG at 30-32 (26-24) Score: 20.11 * | * | * | * | * | Seq: ATTGTAAAAGCAGATTTTTGCATAAAATTTAGAATTTTAAGGATATTTTACAATA Str: >>>>>>>..>>>......<<<.>>>>>.......<<<<<........<<<<<<<. Primary sequence for TV-loop mtRNA-Leu(tag) attgtaaaagcagatttttgcataaaatttagaattttaaggatattttacaata ((((((( ((((dddd)))) ((((( AAA )))))tttttttt)))))))	-5.1	-1.83	-8.3	-5.93	AUUGUAAAAGCAGAUUUUUGCAUAAAAUUUAGAAUUUUAAGGAUAUUUUACAAUA (((((((((((((....)))).(((((((...)))))))......))))))))).	-6.00	-2.73	-8.30	-5.93	auuguaaaagcagauuuuugcauaaaauuuagaauuuuaaggauauuuuacaaua (((((((((((((....)))).(((((((...)))))))......))))))))).		shold be Y
94						2	L1 (CUN) DP	L1,A	20.11,2.66	L1(70-100%),P(clov)(70-90%),G|W(D-loop)(70-80%)	a t-a a-t t-a t-a g-c t-a a-t a-tt a t a a a t gacg t t +!!! a ttgc g t a g t-aa a-t a-t a-t a-t t a t a tag TV-loop mtRNA-Leu(tag) 57 bases, %GC = 17.5 Sequence c[31,87] Primary sequence for TV-loop mtRNA-Leu(tag) tattgtaaaagcagatttttgcataaaatttagaattttaaggatattttacaataa (((((((( ((((dddd)))) ((((( AAA )))))tttttttt)))))))) a t-a t-a t-a t-a t-a g-c aaat c tttat a a a !!!!+ a aat aaatg a a !!! t…	submit structure		see above	Your-seq.trna2 (86-32) Length: 55 bp Type: Leu Anticodon: TAG at 30-32 (57-55) Score: 20.11 * | * | * | * | * | Seq: ATTGTAAAAGCAGATTTTTGCATAAAATTTAGAATTTTAAGGATATTTTACAATA Str: >>>>>>>..>>>......<<<.>>>>>.......<<<<<........<<<<<<<. Your-seq.trna1 (32-88) Length: 57 bp Type: Ala Anticodon: TGC at 34-36 (65-67) Score: 2.66 * | * | * | * | * | * Seq: TATTGTAAAATATCCTTAAAATTCTAAATTTTATGCAAAAATCTGCT…	-5.1,2.80	-1.83,2.80	-8.3,-8.60	-5.93,6.75	AUUGUAAAAGCAGAUUUUUGCAUAAAAUUUAGAAUUUUAAGGAUAUUUUACAAUA (((((((((((((....)))).(((((((...)))))))......))))))))). >ALA UAUUGUAAAAUAUCCUUAAAAUUCUAAAUUUUAUGCAAAAAUCUGCUUUUACAAUAA (((((((((.......(((((((...))))))).(((......))).))))))))).	-7.40,9.80	-4.13,8.22	-9.70,-1.70	-7.33,-1.70	uauuguaaaagcagauuuuugcauaaaauuuagaauuuuaaggauauuuuacaauaa ((((((((((((((....)))).(((((((...)))))))......)))))))))). >Pro uuuuugcauaaaauuuagaauuuuaaggauauuuuacaauaaaugaaaaaaauaaauauuucaaaaaa ....................((((..((((((((...................))))))))..)))).
95						3	*L1 (CUN) DF	L1,F	19.96,0.49	L1(80-100%),P(clov)(70-80%),Stop(70%)	a a-t t-a t-a g-c t-a a-t a-ta a t a a a a aacg a t !!!! a ttgc g a a g t-aa a-t a-t a-t a-t t a t a tag TV-loop mtRNA-Leu(tag) *Primary sequence for TV-loop mtRNA-Leu(tag) attgtaaaagcaaaatattgcataaaatttagaattttaaggaaatattacaata ((((((( ((((dddd)))) ((((( AAA )))))tttttttt))))))) c a-t a-t t-a a-t t-a t-a g.a aaaa c ta a a a !! a aat at g a !!! a aaat tta c t g a a-t a-t t-a t.t t-a t a a a agg m…			see above	Your-seq.trna2 (86-32) Length: 55 bp Type: Leu Anticodon: TAG at 30-32 (57-55) Score: 19.96 * | * | * | * | * | Seq: ATTGTAAAAGCAAAATATTGCATAAAATTTAGAATTTTAAGGAAATATTACAATA Str: >>>>>>>..>>>>....<<<<.>>>>>.......<<<<<........<<<<<<<. Your-seq.trna1 (12-75) Length: 64 bp Type: Phe Anticodon: AAA at 38-40 (49-51) Score: 0.49 * | * | * | * | * | * | Seq: GAATATTTAttttTTTCATTTATTGTAATATTTCCTTAAAATTCT…	-6.4	-2.93	-7.8	-4.33	AUUGUAAAAGCAAAAUAUUGCAUAAAAUUUAGAAUUUUAAGGAAAUAUUACAAUA (((((((..((((....)))).(((((((...)))))))........))))))).	-6.40,12.70	-2.93,10.62	-7.80,2.30	-4.33,-2.30	auuguaaaagcaaaauauugcauaaaauuuagaauuuuaaggaaauauuacaaua (((((((..((((....)))).(((((((...)))))))........))))))).	y
96	n	Ala(L1-L2 structure).	D-loop	TGC	C/Cys	1	C D2009 DP	none	-	A(clov)(70-90%)	t a-t c-g a-t a-t t-a cc a tta a tgtt !!! g g ttta aat t g !!!! g ct a aaat a caaga g t a-ttt c-g t-a t-a t+g t c t a tgc mtRNA-Ala(tgc) 68 bases, %GC = 27.9 Sequence [1,68] Primary sequence for mtRNA-Ala(tgc) acaataatttttgtggacaagaaaatgacttttttgcacgaagttttagaatcttgaccattattgtt ((((( ((((dddddddddddd)))) ((((( AAA ))))) (((ttttttt))))))))			"IGS": NC_011574.1 Steganacarus magnus Score = 22.9 bits (24), Expect = 1.4 Identities = 15/17 (88%), Gaps = 0/17 (0%) Arg (non-antocodon arm part): NC_006133.1 Pteronarcys princeps Score = 20.3 bits (10), Expect = 15 Identities = 10/10 (100%), Gaps = 0/10 (0%) Val (non-anticodon arm): Sequence: NC_009876.1 Ruspolia dubia Score = 20.3 bits (10), Expect = 15 Identities = 10/10 (100%), Gaps = 0/10 …	Primary sequence for mtRNA-Ala(tgc) acaataatttttgtggacaagaaaatgacttttttgcacgaagttttagaatcttgaccattattgtt ((((( ((((dddddddddddd)))) ((((( AAA ))))) (((ttttttt))))))))	-	-	-	-	-	5.80	4.17	-13.10	-13.10	acaauaauuuuuguggacaagaaaaugacuuuuuugcacgaaguuuuagaaucuugaccauuauuguu ((((((......((((.(((((....((((((.......))))))......))))).)))))))))).
97						2	DP (search 1)	L2	2.42	A(clov)(70-95%),N(clov)(90-70%),G|W(D-loop)(70%)	t t-a t.t a-t c-g a-t a-t t-a cc a tta a tg a !!! g g ttttt aat t g +!!!! g ct a gaaaa a caa t t ga-ttt c-g t-a t-a t+g t c t a tgc mtRNA-Ala(tgc) 72 bases, %GC = 26.4 Sequence [23,94] Primary sequence for mtRNA-Ala(tgc) ttacaataatttttgtggacaagaaaatgacttttttgcacgaagttttagaatcttgaccattattgttat (.((((( (((((dddddddd))))) ((((( AAA ))))) (((ttttttt)))))))).) g t-a t+g t-a t-a t+g g-c c-g ca-t acaat …			see above	Your-seq.trna1 (119-65) Length: 55 bp Type: Leu Anticodon: TAA at 33-35 (87-85) Score: 2.42 * | * | * | * | * | Seq: ATTATGTTATGCTAAATTAAAATGAATAACAATAATGGTCAAGATTCTAAAACTT Str: >.>.>....>..>........<..<.>.>>.......<<.<........<.<.<. Primary sequence for mtRNA-Ala(tgc) ttacaataatttttgtggacaagaaaatgacttttttgcacgaagttttagaatcttgaccattattgttat (.((((( (((((dddddddd))))) ((((( AAA ))))) (((ttttttt)))…	2.4	2.4	-2.9	-2.9	AUUAUGUUAUGCUAAAUUAAAAUGAAUAACAAUAAUGGUCAAGAUUCUAAAACUU ((((((((((...............)))))).))))................…	2.30	3.05	-13.30	-13.30
98						3	DF (search 1)	K,N|Stop|L2	3.16,1.05	L2(clov)(70-90%),C(clov)(90%),S1(clov)(70%)	t a-t c-g t-a t+g t-a t-a t-a at t cgta t g g !!!! c cac gcat a a !! a aa gtt t a t a t-at t-a a-t a-t a-t t-a c c t c taa mtRNA-Leu(taa) 65 bases, %GC = 24.6 Sequence [52,116] Overlap with 1: mtRNA-Cys(gca) c[26,91] Primary sequence for mtRNA-Leu(taa)[=L2(UUR)] acttttttgcacgaagtttttaaatcttaaccatttaatatagcataaacttaatgcaaagagtt ((((((( .((ddd)). (((((( AAA )))))) ((((ttttttt))))))))))) g t.t a-t t…			see above	Your-seq.trna1 (25-79) Length: 55 bp Type: Lys Anticodon: TTT at 31-33 (55-57) Score: 3.16 * | * | * | * | * | Seq: ACAATTAAAGTTTTGGATAAGAGAGTGACTTTTTTGCACGAAGTTTTTAAATCTT Str: >.>.>>>...>>>.....<<<...>>>.........<<<........<<<.<.<. Your-seq.trna2 (110-57) Length: 54 bp Type: Undet Anticodon: ??? at 0-0 (0-0) Score: 1.05 N|Stop|L2 * | * | * | * | * | Seq: TTGCATTAAGTTTATGCTATATTAAATggTTAAGATTTAAA…	3	6.73	-7.5	-7.5	ACAAUUAAAGUUUUGGAUAAGAGAGUGACUUUUUUGCACGAAGUUUUUAAAUCUU ......(((..((((..((((((((...))))))))..))))..))).....…	0.40	0.45	-11.20	-11.20	acuuuuuugcacgaaguuuuuaaaucuuaaccauuuaauauagcauaaacuuaaugcaaagaguu ..(((((((((..((((((((((((.......))))))........))))))..)))))))))..
99						4	*DP (search 2)	none	-	A(D-loop)(70-90%)	t g+t t-a g-c g-c a a c-g a-t t a tc ag !! a a ag a t a at t g t a-t c-g t-a t-a t+g t c t a tgc D-loop mtRNA-Ala(tgc) *Primary sequence for D-loop mtRNA-Ala(tgc) gtggacaagaaaatgacttttttgcacgaagttttagaatcttgaccatt ((((.((dddddddd((((( AAA ))))) ((ttt)))).))))	submit		see above	Primary sequence for D-loop mtRNA-Ala(tgc) gtggacaagaaaatgacttttttgcacgaagttttagaatcttgaccatt ((((.((dddddddd((((( AAA ))))) ((ttt)))).))))	-	-	-	-	-	-0.20	1.87	-10.90	-10.90	guggacaagaaaaugacuuuuuugcacgaaguuuuagaaucuugaccauu ((((.(((((....((((((.......))))))......))))).)))).
100						5	DF (search 2)	none	-	A(D-loop)(70-90%)	. t.t t-a g-c g-c a a t-a c a tt ga !! t a aa g t a ag t t t g+t a-t c-g t-a t-a t+g t c t a tgc D-loop mtRNA-Ala(tgc) Primary sequence for D-loop mtRNA-Ala(tgc) ttggataagagagtgacttttttgcacgaagtttttaaatcttaaccat. .(((.(dddddddd(((((( AAA )))))) ((ttt))).))).			see above	Primary sequence for D-loop mtRNA-Ala(tgc) ttggataagagagtgacttttttgcacgaagtttttaaatcttaaccat. .(((.(dddddddd(((((( AAA )))))) ((ttt))).))).	-	-	-	-	-	3.60	5.97	-10.20	-10.20	uuggauaagagagugacuuuuuugcacgaaguuuuuaaaucuuaaccauu .(((.(((((....((((((.......))))))......))))).)))..
101	y	Leu2(UUR)	TV-loop	TAA	*/Ter	1	L2 (UUR) D2009 DP	L2c	18.79	L2(70-100%)c	a t-a t-a t-a a-t a-t t-a t-a t t aa a t c tacg c a !!!! t t atgc a a g g a-ta a-t g-c a-t g-c t c t c t g aa TV-loop mtRNA-?(Leu|Leu)(aa) 57 bases, %GC = 26.3 Sequence [1,57] Primary sequence for TV-loop mtRNA-?(Leu|Leu)(aa) tttaatttagcataacataatgcgaagagtttaagccctcttagatcttaattaaaa ((((((( ((((dddddd)))) (((((. AA .)))))ttttttt)))))))			L2: NC_010535.1 Friesea grisea Score = 21.1 bits (22), Expect = 5.1 Identities = 11/11 (100%), Gaps = 0/11 (0%) L2 (non-anticodon arm): NC_005936.1 Pollicipes polymerus Score = 21.1 bits (22), Expect = 5.1 Identities = 13/14 (92%), Gaps = 0/14 (0%)	Your-seq.trna1 (1-57) Length: 57 bp Type: Leu Anticodon: TAA at 32-34 (32-34) Score: 18.79 * | * | * | * | * | * Seq: TTTAATTTAGCATAACATAATGCGAAGAGTTTAAGCcCTCTTAGATCTTAATTAAAA Str: >>>>>>>..>>>>......<<<<.>>>>>........<<<<<.......<<<<<<<. Primary sequence for TV-loop mtRNA-?(Leu|Leu)(aa) tttaatttagcataacataatgcgaagagtttaagccctcttagatcttaattaaaa ((((((( ((((dddddd)))) (((((. AA .)))))ttttttt)))))))	-8.2	-6.94	-8.2	-6.94	UUUAAUUUAGCAUAACAUAAUGCGAAGAGUUUAAGCcCUCUUAGAUCUUAAUUAAAA (((((((..((((......)))).(((((........))))).......))))))).	-8.2	-6.94	-8.2	-6.94	uuuaauuuagcauaacauaaugcgaagaguuuaagcccucuuagaucuuaauuaaaa (((((((..((((......)))).(((((........))))).......))))))).	y
102						2	DP	L2c,L2	18.79,2.42	L2(70-100%)c,L2(clov)(70-80%)	t t-a t-a t-a t-a a-t a-t t-a t-a t t aa a t c tacg c a !!!! t t atgc a a g g a-ta a-t g-c a-t g-c t c t c t g aa TV-loop mtRNA-?(Leu|Leu)(aa) 59 bases, %GC = 25.4 Sequence [37,95] Primary sequence for TV-loop mtRNA-?(Leu|Leu)(aa) ttttaatttagcataacataatgcgaagagtttaagccctcttagatcttaattaaaat (((((((( ((((dddddd)))) (((((. AA .)))))ttttttt)))))))) g g-c a-t g+t g-c g.a c a t-a t-a ga a tctta a cttc …			see above	Your-seq.trna1 (38-94) Length: 57 bp Type: Leu Anticodon: TAA at 32-34 (69-71) Score: 18.79 * | * | * | * | * | * Seq: TTTAATTTAGCATAACATAATGCGAAGAGTTTAAGCcCTCTTAGATCTTAATTAAAA Str: >>>>>>>..>>>>......<<<<.>>>>>........<<<<<.......<<<<<<<. Your-seq.trna2 (58-4) Length: 55 bp Type: Leu Anticodon: TAA at 33-35 (26-24) Score: 2.42 * | * | * | * | * | Seq: ATTATGTTATGCTAAATTAAAATGAATAACAATAATGGTCAAGA…	-8.2	-6.94	-8.2	-6.94	UUUAAUUUAGCAUAACAUAAUGCGAAGAGUUUAAGCcCUCUUAGAUCUUAAUUAAAA (((((((..((((......)))).(((((........))))).......))))))).	-8.90	-7.64	-8.90	-7.64	uuuuaauuuagcauaacauaaugcgaagaguuuaagcccucuuagaucuuaauuaaaau ((((((((..((((......)))).(((((........))))).......)))))))).
103						3	L2 (UUR) DF	L2	25.13	L2(70-100%),Stop(70-80%)	a t-a t-a t-a a-t a-t t-a a-t t t aa a t a tacg t c !!!! t t atgc a ta a g a-ta a-t g-c a-t g-c t c t g taa TV-loop mtRNA-Leu(taa) *Primary sequence for TV-loop mtRNA-Leu(taa) tttaatatagcataaacttaatgcaaagagtttaagcctcttagatttttattaaaa ((((((( ((((ddddddd)))) ((((( AAA )))))ttttttt))))))) . a-t a.g g-c a-t g+t cg-c a t aa ttct t !! a t caaa tt a g !!!! a t c gttt g attaa a a t.ta g+t c-g t+g a-t t …			L2: NC_010535.1 Friesea grisea Score = 24.7 bits (26), Expect = 0.42 Identities = 13/13 (100%), Gaps = 0/13 (0%); NC_005942.1 Habronattus oregonensis Score = 21.1 bits (22), Expect = 5.1 Identities = 11/11 (100%), Gaps = 0/11 (0%) R (non anticodon arm): NC_012572.1 Scylla paramamosain Score = 21.1 bits (22), Expect = 5.1 Identities = 11/11 (100%), Gaps = 0/11 (0%)	Your-seq.trna1 (24-80) Length: 57 bp Type: Leu Anticodon: TAA at 33-35 (56-58) Score: 25.13 * | * | * | * | * | * Seq: TTTAATATAGCATAAAcTTAATGCAAAGAGTTTAAGCCTCTTAGATTTTTATTAAAA Str: >>>>>>>..>>>>.......<<<<.>>>>>.......<<<<<.......<<<<<<<. Primary sequence for TV-loop mtRNA-Leu(taa) tttaatatagcataaacttaatgcaaagagtttaagcctcttagatttttattaaaa ((((((( ((((ddddddd)))) ((((( AAA )))))ttttttt)))))))	-8.3	-5.54	-9.5	-6.4	UUUAAUAUAGCAUAAAcUUAAUGCAAAGAGUUUAAGCCUCUUAGAUUUUUAUUAAAA (((((((..((((.......))))..((((((((((...))))))))))))))))).	-8.30	-5.54	-9.5	-6.4	uuuaauauagcauaaacuuaaugcaaagaguuuaagccucuuagauuuuuauuaaaa (((((((..((((.......))))..((((((((((...))))))))))))))))).	y
								a=acceptor stem is 1 nt longer
								b= different from thermodynamic reconstruction.
								c=extra nucleotide in anticodon loop
	tRNA Figure legend (detailed) Asp - tRNA-Asp of D. farinae (ARWEN) Gly - tRNA-Gly of D. farinae (ARWEN, constrained to 7-bp acceptor stem) Arg - tRNA-Arg of D. farinae (ARWEN, constrained to D-loop structure of D. pteronyssinus) Met - tRNA-Met of D. farinae (ARWEN) Ser2(UCN) - tRNA-Ser2(UCN) of D. farinae (ARWEN) Cys - tRNA-Cys of D. farinae (ARWEN) Pro - tRNA-Pro of D. farinae (tRNAscan-SE) Tyr …

## Sheet: mt_genetic_code
5. The Invertebrate Mitochondrial Code (transl_table=5)
TTT	F/Phe
TTC	F/Phe
TTA	L2/Leu2
TTG	L2/Leu2_i
CTT	L1/Leu1
CTC	L1/Leu1
CTA	L1/Leu1
CTG	L1/Leu1
ATT	I/Ile_i
ATC	I/Ile_i
ATA	M/Met_i
ATG	M/Met_i
GTT	V/Val
GTC	V/Val
GTA	V/Val
GTG	V/Val_i
TCT	S2/Ser2
TCC	S2/Ser2
TCA	S2/Ser2
TCG	S2/Ser2
CCT	P/Pro
CCC	P/Pro
CCA	P/Pro
CCG	P/Pro
ACT	T/Thr
ACC	T/Thr
ACA	T/Thr
ACG	T/Thr
GCT	A/Ala
GCC	A/Ala
GCA	A/Ala
GCG	A/Ala
TAT	Y/Tyr
TAC	Y/Tyr
TAA	*/Ter
TAG	*/Ter
CAT	H/His
CAC	H/His
CAA	Q/Gln
CAG	Q/Gln
AAT	N/Asn
AAC	N/Asn
AAA	K/Lys
AAG	K/Lys
GAT	D/Asp
GAC	D/Asp
GAA	E/Glu
GAG	E/Glu
TGT	C/Cys
TGC	C/Cys
TGA	W/Trp
TGG	W/Trp
CGT	R/Arg
CGC	R/Arg
CGA	R/Arg
CGG	R/Arg
AGT	S1/Ser1
AGC	S1/Ser1
AGA	S1/Ser1
AGG	S1/Ser1
GGT	G/Gly
GGC	G/Gly
GGA	G/Gly
GGG	G/Gly
