# Supplementary material for: Improved tRNA prediction in the American house dust mite reveals widespread occurrence of extremely short minimal tRNAs in acariform mites
Source: BMC Genomics. 2009 Dec 11;10:598. doi: 10.1186/1471-2164-10-598 (PMC2797822; doi:10.1186/1471-2164-10-598)
Supplement: Additional file 7 — Alignment of tRNA-Cys of D. farinae and five other acariform mites. Secondary structure information is indicated by square brackets. Conserved sequence motif is indicated by asterisks. tRNA-Ala of Leptotrombidium pallidum, which is very similar but clearly distinct from tRNA-Cys, is also given for comparison. Best viewed in MacClade or Mesquite http://mesquiteproject.org/. [file 1471-2164-10-598-S7.NEX]

#NEXUS 
[MacClade 4.08 registered to Pavel Klimov, UMMZ]


BEGIN DATA;
	DIMENSIONS  NTAX=7 NCHAR=59;
	FORMAT DATATYPE=DNA  MISSING=? GAP=- ;
	CHARSTATELABELS  
		1  '[',
  7  ']',  10  '[*',  11  '*]',
  13  '*',  21  '[',
  22  '*',  23  ']',  26  '[*',
  28  '*',  30  ']',  31  '*',
  32  '*',  33  '<*',  34  '*',  35  '*>',  36  '*',
  37  '*',  38  '[',  40  '*',  42  ']',  43  '*',  52  '[',  58  ']',		;

MATRIX
[                                        10        20        30        40        50        ]
[                                        .         .         .         .         .         ]

[Modal, �50%                    A A CTT AGTTTTTT  A  ATT TTAAATTGCAAATTTAAA A TAWAAA   T TT]

Leptotrombidium_pallidum_Cys    AAACCTTCAGTCTAT--GGGGAT-TTTAAATTGCAAATTTAAAGAGT----TTGGTTTA   [52]
Leptotrombidium_akamushi_Cys    tGATCATCAGTCTTTTGAAAGAT-ATTAAATTGCAAATTTAAAGAAAA---ATTGATCT   [55]
Walchia_hayashii_Cys            ATGAGTCT-GTATTTTTTATAATTTTAAGGTTGCAAACCTTGATACTTAA-GACTTATT   [57]
Unionicola_foili_Cys            aCAAGTAAAGTTT---TTTGAAT-GTTAAATTGCAAATTTAAAGGAAATAAAGCTTGTT   [55]
D._farinae_Cys                  ACTTCTTAAGTTTTA--TAATAC-ATTAGGTTGCAAACCTAAAAATCA---TAGAAGTA   [53]
D._pteronyssinus_Cys            ATCTCTTAAGTTTTA-AAAATAC-ATTAGATTGCAAATCTAAAATTTT---AAGAGGTT   [54]
Leptotrombidium_pallidum_Ala    AGAAATGGTG-----GACACCTA-TAAGAATTGCAAATTCTAAA-------ACATTTCT   [46]
;
END;


BEGIN CODONS;
	CODONPOSSET * CodonPositions = 
		N: 1-59;
	CODESET  * UNTITLED = Universal: all ;
END;


BEGIN ASSUMPTIONS;
	OPTIONS  DEFTYPE=unord PolyTcount=MINSTEPS ;
END;


BEGIN MacClade;
	Version 4.0  87;
	LastModified -963692743;
	FileSettings editor  '0' '0' '1' '1';
	Singles 100;
	Editor 00011001111111100100010010 '1' '12' Geneva '9' '160' '1' all;
	EditorPosition  '216' '589' '262' '1047';
	TreeWindowPosition  '46' '6' '735' '1230';
	ListWindow Characters closed Geneva '9' '50' '10' '129' '392' 000;
	ListWindow Taxa closed Geneva '9' '50' '10' '129' '490' 100000000;
	ListWindow Trees closed Geneva '9' '50' '10' '276' '490' ;
	ListWindow TypeSets closed Geneva '9' '50' '10' '276' '490' ;
	ListWindow WtSets closed Geneva '9' '50' '10' '276' '490' ;
	ListWindow ExSets closed Geneva '9' '50' '10' '276' '490' ;
	ListWindow CharSets closed Geneva '9' '50' '10' '276' '490' ;
	ListWindow TaxSets closed Geneva '9' '50' '10' '276' '490' ;
	ListWindow CharPartitions closed Geneva '9' '50' '10' '276' '490' ;
	ListWindow CharPartNames closed Geneva '9' '50' '10' '276' '490' ;
	ListWindow WtSets closed Geneva '9' '50' '10' '276' '490' ;
	ChartWindowPosition  '52' '30' '718' '1220';
	StateNamesSymbols closed Geneva '9' '10' '50' '30' '148' '220';
	WindowOrder  Data;
	OtherSymbols &/ 00 ?-;
	Correlation  '0' '0' '1000' '0' '0' 10011010;
	Salmo 00000001;
	EditorFile  '2';
	ExportHTML _ MOSS  '100' 110000;
	PrettyPrint 10;
	EditorToolsPosition  '609' '46' '115' '165';
	TreeWindowProgram 10;
	TreeWindow 0000;
	Continuous  '0' '3' 1;
	Calculations 0000001;
	SummaryMode  '0' '0' 0;
	Charts  Geneva '9' (normal) 0010;
	NexusOptions  '0' '0' '50' 001011001;
	TipLabel  '1';
	TreeFont  Geneva '9' (normal);
	TreeShape  1.0 1.0 0100;
	TraceLabels 0101;
	ChartColors  '0' '0' '65535' '9' '0' 1;
	ChartBiggestSpot 1;
	ChartPercent 10;
	ChartBarWidth  '10' 1;
	ChartVerticalAxis 10101;
	ChartMinMax  '0';
	TraceAllChangesDisplay  '1' 1;
	BarsOnBranchesDisplay  '0' '0' '60000' '10000' '10000' '10000' '10000' '60000' '65000' '65000' '65000' '6' '1' 0000101;
	ContinuousBranchLabels 0;
	AllStatesBranchLabels 1;
	IndexNotation  '2' 1;
	PrintTree  10.00 '2' '2' '2' '2' '2' '2' '2' '2' '2' '2' '2' Geneva '9' (normal) Geneva '10' (normal) Geneva '9' (normal) Geneva '9' (normal) Geneva '9' (bold ) Geneva '9' (normal) Geneva '9' (normal) '0' '0' '0' '0' '0' '0' '0' '0' '0' '0' '0' '0' '0' '0' '0' '0' '0' '0' '0' '0' '0' '0' '0' '0' '0' '0' '0' '0' '0' '0' '1' '1' '1' '1' '0' '256' '-39' '4' '-40' '0' '1' '2' '1' '8' '0' '0' '0' '2' 1000111000000000000100000111000;
	MatchChar 00 .;
	EntryInterpretation 01;
	ColorOptions 00;
	TreeTools  '0' '5' '4' '0' '10' '4' '0' 00100111111101110;
	EditorTools  '0' '0' '0' '1000' '0' '0' '6' '3' '1' 100010101110011;
	PairAlign  '2' '2' '3' '2' '1' '1' '2' '1' '3' 1010;
	BothTools  '1';
	Consensus 50 110000;
END;
