# Supplementary material for: Improved tRNA prediction in the American house dust mite reveals widespread occurrence of extremely short minimal tRNAs in acariform mites
Source: BMC Genomics. 2009 Dec 11;10:598. doi: 10.1186/1471-2164-10-598 (PMC2797822; doi:10.1186/1471-2164-10-598)
Supplement: Additional file 10 — Annotated alignment of D. farinae mitochondrial genome. Annotated alignment of D. farinae mitochondrial genome with other taxa, including secondary structure annotations for s-rRNA, l-rRNA, and tRNAs, and polyadenylation sites mapping. Best viewed in MacClade or Mesquite http://mesquiteproject.org/. [file 1471-2164-10-598-S10.NEX]

#NEXUS 
[MacClade 4.08 registered to Pavel Klimov, UMMZ]


BEGIN DATA;
	DIMENSIONS  NTAX=57 NCHAR=15009;

[!TNC.PSEUDOKNOT=tertiary non-canonical pseudoknot
TNC.UBI.x''= third, unpaired base interaction with a base pair (=tertiary base triples) 
TNC.P	tertiary, parallel (TNC.P) [blue]
TNC=tertiary non-canonical (e. g. A:C, C:A, G:G, A:A, A:G, G:A, U:U, C:C, C:U, and U:U


TNC.PSEUDOKNOT=tertiary non-canonical pseudoknot
TNC.UBI.x''= third, unpaired base interaction with a base pair (=tertiary base triples) 
TNC.P	tertiary, parallel (TNC.P) [blue]
TNC=tertiary non-canonical (e. g. A:C, C:A, G:G, A:A, A:G, G:A, U:U, C:C, C:U, and U:U


]
	FORMAT DATATYPE=DNA  MISSING=? GAP=- ;
	CHARSTATELABELS  
		1  '>',
  4  '<',  5  CO,  6  1.,
  217  '<',  233  22.,  234  0.,  235  F,  236  '>',
  259  '<',  277  J,  278  17.,  279  51.,  281  '>',
  702  '{RL',  703  '(',  704  R,  705  f,  706  '<bcdR04',
  710  '[',  725  '}',  726  21.,
  727  98.,  728  ')',  729  ']',  730  '>',  745  '{',  746  '<',
  764  '}',  765  LWCOI_U,  767  '>',  847  '<',  866  '>',
  895  '<',  914  '>',  1102  '<',  1103  LWCOI_L,  1123  '>',  1275  '{',  1276  13.,
  1277  02.,  1278  R,  1279  '<',  1280  12.,  1281  82.,
  1282  R,  1289  '(',  1298  '}',  1301  '>',
  1303  '{',  1305  '<',  1306  13.,
  1307  27.,  1308  R,  1310  ')',  1318  13.,  1319  24.,  1320  R,  1321  '}',
  1325  '>',  1552  CO,  1553  1.,  1554  '>',  1564  '~',  1565  '<CO',  1566  O,
  1567  2.,  2318  C,  2319  0.,  2320  '2>',  2327  '~',  2328  '<[',  2334  ']',  2336  r,
  2337  '[r',  2338  y,  2340  ']',  2343  a,  2345  '[',  2347  r,  2348  ']',  2350  '[',  2354  ']',  2355  y,  2356  u,
  2357  '<A',  2358  sp,  2359  '>',  2360  r,  2362  '[',  2366  ']',
  2375  '[',  2381  ']',
  2382  '<>',  2383  A,  2384  T,  2385  P,  2386  8.,
  2546  '<',
  2547  A,  2548  T,  2549  P,  2550  6.,  3217  A,  3218  T,  3219  P,  3220  '6>',  3232  '~',  3233  '<',  3234  C,  3235  O,  3236  3.,
  4013  CO,  4014  3.,  4015  '>',  4026  '~',
  4027  '<[',  4033  ']',  4036  '[',
  4039  ']',  4046  '[',
  4049  ']',  4056  y,
  4057  u,  4058  '<G',  4059  LY,  4060  '>',  4061  r,
  4077  '[',  4083  ']',  4084  '><',  4085  N,  4086  D,
  4087  3.,  4096  '<',
  4097  ND,  4098  3.,  4099  ol,  4100  d,  4401  ND,
  4402  3.,  4403  en,  4404  d,  4414  '{[>',  4419  ']',  4428  '[',  4432  ']',  4435  '<A',  4436  r,
  4437  'g>',  4440  '[',  4444  ']',  4457  '[',  4462  ']',  4463  '}',  4472  '<[',  4477  ']',  4481  '[',
  4484  ']',  4488  '[',  4491  ']',
  4493  '[',  4497  ']',  4498  y,  4499  u,  4500  '<M',  4501  et,
  4502  '>',  4503  r,  4505  '[',  4509  ']',  4517  '[',  4522  ']M',  4523  '>',  4526  '<[',
  4527  S2,  4532  ']',  4540  '[',  4544  ']',  4547  '<S',  4548  er,  4549  '2>',  4552  '[',  4556  ']',
  4561  '[',
  4563  ']',  4567  '[',  4569  ']',  4570  '[',  4575  S2,  4576  ']',
  4577  '>',  4609  '<',  4610  '[',  4611  C,
  4612  inv,  4616  ']',
  4623  '[',  4627  ']',  4628  y,  4629  u,  4630  '<C',  4631  y,
  4632  's>',  4633  r,  4635  '[',  4639  ']',  4641  '[',
  4644  ']',  4650  '[',  4653  ']',  4656  '[',
  4660  inv,  4661  C,
  4662  ']>',  4675  '<[',  4676  P,
  4681  ']',
  4684  '[*',  4687  ']',  4693  '[',  4696  '*]',
  4698  '[',  4702  ']',  4705  '<P',  4706  ro,
  4707  '>',  4710  '[',  4714  ']',  4724  '[',  4730  ']',  4731  'P>',
  4732  '{Y',  4738  '}',  4744  '[',  4748  ']',  4751  '<T',
  4752  yr,  4753  '>',  4756  '[',
  4760  ']',  4765  '[',  4767  ']',  4777  '[',  4778  '<K]',  4779  ']',  4780  '{',  4784  '>',  4786  '}',
  4787  '[}',  4790  ']',  4798  '[',  4801  ']',
  4810  '<L',  4811  y,
  4812  's>',  4824  '[',  4825  ']',  4833  '[',  4834  ']',  4835  '[',  4841  ']',
  4842  'K>',  4844  '~',  4845  '<[',  4846  N,
  4850  '*',  4851  '*]',
  4854  '[',  4857  ']',  4862  '[',  4865  ']',  4867  '[',  4871  '*]',
  4874  '<A',  4875  s,  4876  'n>',
  4879  '[*',  4883  ']',  4892  '[*',  4893  '*',  4898  ']',  4899  'N>',  4900  '<12S start tentativ',  4938  a,  4939  b,  4940  c,  4941  d,
  4942  e,  4946  a,
  4947  b,  4948  c,  4950  'e''',  4951  'd''',
  4952  'c''',  4953  'b''',  4954  'a''',  4955  a,  4956  b,
  4957  c,  4958  d,  4959  e,  4960  f,  4961  g,
  4962  h,  4963  i,  4964  j,  4966  a,
  4967  b,  4968  c,  4969  d,  4970  e,  4971  f,
  4972  g,  4973  h,  4974  a,  4975  b,  4976  !,
  4977  c,  4978  d,  4979  e,  4980  !,  4981  f,
  4982  g,  4983  h,  5009  '[',  5031  'h''',
  5032  'g''',  5033  'f''',  5034  'e''',  5035  'd''',  5036  'c''',
  5037  'b''',  5038  a,  5046  a,
  5047  !,  5048  b,  5049  c,  5050  d,  5052  !,  5053  !,  5054  e,  5055  f,  5056  g,
  5057  h,  5058  i,  5064  'i''',  5065  'h''',  5066  'g''',
  5067  'f''',  5068  'e''',  5069  !,  5070  'd''',  5071  'c''',
  5072  'b''',  5073  'a''',  5081  'h''',
  5082  'g''',  5083  'f''',  5084  !,  5085  'e''',  5086  'd''',
  5087  'c''',  5088  'b''',  5089  'a''',  5094  A,  5095  B,  5096  C,
  5097  D,  5098  e,  5099  A,  5100  B,  5101  C,
  5107  a,  5108  B,  5109  C,  5111  D,
  5112  e,  5118  f,  5119  g,  5121  'C''',
  5122  'B''',  5123  'A''',  5124  'g''',  5125  'f''',  5133  'e''',  5134  D,  5136  'C''',
  5137  'B''',  5138  a,  5139  'e''',  5140  'D''',  5141  'C''',
  5142  'B''',  5143  'A''',  5146  'j''',
  5147  'i''',  5148  'h''',  5149  'g''',  5150  'f''',  5151  'e''',
  5152  'd''',  5153  'c''',  5154  'b''',  5155  'a''',  5161  A,
  5162  B,  5163  C,  5167  D,  5169  a,  5170  b,  5171  c,
  5172  d,  5173  !,  5174  e,  5175  f,  5183  a,  5184  b,  5185  c,  5186  d,
  5192  A,  5193  B,  5194  !,  5195  !,  5196  C,
  5197  D,  5198  E,  5199  f,  5200  G,  5201  h,
  5202  i,  5203  j,  5204  !,  5205  !,  5206  k,
  5207  l,  5215  'l''''',  5216  'k''',
  5217  !,  5218  'j''',  5219  'i''',  5220  'h''',  5221  'G''',
  5222  'f''',  5223  'E''',  5224  'D''',  5225  'C''',  5226  !,
  5230  B,  5231  'A''',
  5232  '<',  5238  a,  5239  b,  5240  c,  5241  'd]',
  5247  'd''',  5248  'c''',  5249  b,  5250  a,  5255  'd''',  5256  'c''',
  5257  'b''',  5258  'a''',  5259  f,  5260  e,  5261  !,
  5262  d,  5263  c,  5264  b,  5265  a,  5268  '>',  5269  A,  5270  B,  5271  C,
  5272  D,  5273  E,  5274  F,  5275  !,  5276  !,
  5277  !,  5278  !,  5279  g,  5280  !,  5281  !,
  5282  !,  5283  h,  5284  i,  5285  j,  5286  k,
  5296  'k''',
  5297  'j''',  5298  'i''',  5299  'h''',  5300  !,  5301  !,
  5302  !,  5303  'g''',  5305  'F''',  5306  'E''',
  5307  'D"',  5308  'C''',  5309  'B''',  5310  'A''',  5322  'D''',  5323  'C''',  5324  'B''',  5325  'A''',  5327  A,  5328  b,  5329  C,  5330  !,  5331  !,
  5332  !,  5333  !,  5334  !,  5335  !,  5336  D,
  5337  E,  5338  F,  5339  G,  5346  'G''',
  5347  'F''',  5348  'E''',  5349  'D''',  5350  !,  5351  !,
  5352  !,  5353  !,  5354  'C''',  5355  'b''',  5356  'A''',
  5360  'c''',  5361  'b''',
  5362  'a''',  5367  a,  5368  b,  5369  c,  5370  d,  5371  e,
  5372  !,  5373  f,  5374  g,  5375  H,  5376  i,
  5377  J,  5378  K,  5379  l,  5380  !,  5381  !,
  5382  M,  5383  n,  5386  a,
  5387  b,  5388  c,  5389  d,  5390  e,  5391  a,
  5392  b,  5393  c,  5394  d,  5395  e,  5396  f,
  5397  G,  5398  h,  5399  I,  5400  j,  5401  K,
  5402  L,  5408  a,  5409  B,  5410  C,  5411  d,
  5420  'd''',  5421  'C''',
  5422  'B''',  5423  'a''',  5434  a,  5435  b,  5436  c,
  5437  d,  5438  e,  5439  f,  5440  g,  5453  a,  5454  b,  5455  !,  5456  c,
  5457  d,  5458  e,  5459  f,  5460  !,  5461  !,
  5462  g,  5463  H,  5464  i,  5465  j,  5466  k,
  5467  l,  5468  M,  5469  N,  5470  O,  5476  A,
  5477  B,  5478  C,  5479  D,  5480  E,  5481  F,
  5482  A,  5483  B,  5484  C,  5490  'C''',  5491  'B''',
  5492  'A''',  5498  'F''',  5499  'E''',  5500  'D''',  5501  'C''',
  5502  'B''',  5503  'A''',  5505  l,  5510  a,  5511  b,
  5512  c,  5513  d,  5520  'd''',  5521  'c''',
  5522  'b''',  5523  'a''',  5530  'O''',  5531  'N''',
  5532  'M''',  5533  'l''',  5534  !,  5535  'k''',  5536  j,
  5537  'i''',  5538  !,  5539  !,  5540  !,  5541  'H''',
  5542  'g''',  5543  'f''',  5544  'e''',  5545  'd''',  5546  c,
  5547  'b''',  5548  a,  5557  'g''',  5558  'f''',  5559  'e''',  5561  'd''',
  5562  'c''',  5563  'b''',  5564  'a''',  5567  'L''',  5568  'K''',  5569  !,  5570  'j''',  5571  'I''',
  5572  'h''',  5573  'G''',  5574  'f''',  5575  'e''',  5576  d,
  5577  'c''',  5578  b,  5579  'a''',  5587  a,  5588  b,  5594  'b''',  5595  'a''',  5600  a,  5601  !,
  5602  !,  5603  !,  5604  b,  5605  c,  5606  d,
  5607  e,  5608  f,  5609  g,  5610  h,  5620  'h''',  5621  'g''',
  5622  'f''',  5623  'e''',  5624  'd''',  5625  'c''',  5626  'b''',
  5627  !,  5628  !,  5629  !,  5630  'a''',  5637  'e''',  5638  'd''',  5639  'c''',  5640  'b''',  5641  'a''',
  5647  a,  5648  b,  5649  c,  5650  d,  5651  e,
  5652  f,  5653  g,  5654  h,  5668  'h''',  5669  'g''',  5670  'f''',  5671  'e''',
  5672  'd''',  5673  'c''',  5674  'b''',  5675  'a''',  5686  'n''',
  5687  'M''',  5688  !,  5689  !,  5690  !,  5691  'l''',
  5692  'K''',  5693  'J''',  5694  'i''',  5695  'H''',  5696  'g''',
  5697  'f''',  5698  'E''',  5699  'd''',  5700  'c''',  5701  !,
  5702  'b''',  5703  a,  5706  a,
  5707  !,  5708  b,  5709  c,  5710  !,  5711  d,
  5712  e,  5713  !,  5714  f,  5715  !,  5716  g,
  5717  h,  5718  i,  5719  j,  5720  K,  5721  L,
  5722  M,  5723  N,  5731  'n''',
  5732  'M''',  5733  'L''',  5734  'K''',  5735  'j''',  5736  'i''',
  5737  'h''',  5738  'g''',  5739  !,  5740  !,  5741  'f''',
  5742  !,  5743  'e''',  5744  'd''',  5745  !,  5746  !,
  5747  'c''''',  5748  'b''',  5749  !,  5750  !,  5751  'a''',
  5753  a,  5754  b,  5755  c,  5756  d,
  5757  e,  5758  f,  5759  g,  5760  h,  5761  i,
  5762  j,  5767  'j''',  5768  'i''',  5769  'h''',  5770  'g''',  5771  'f''',
  5772  'e''',  5773  'd''',  5774  'c''',  5775  'b''',  5776  'a''',
  5778  '<[',  5784  '}',  5789  ']',  5804  '[',  5808  ']',  5809  y,  5810  u,  5811  '<V',
  5812  al,  5813  '>',  5814  r,  5816  '[',
  5820  ']',  5827  '[',  5828  ']',  5837  '[',  5838  ']',  5839  '[',  5845  'V]',  5846  '>',
  5847  '<',  5848  16.,  5849  S,  5871  a,
  5872  b,  5877  'b''',  5878  'a''',  5887  a,  5888  b,  5889  c,  5890  d,  5891  e,
  5892  f,  5897  g,  5898  h,  5904  'h''',  5905  'g''',  5909  'f''',  5910  'e''',  5911  'd''',
  5912  'c''',  5913  'b''',  5914  'a''',  5938  a,  5939  b,  5944  'b''',  5945  'a''',  5985  'a''''',  5987  a,  5988  b,  5989  c,  5997  'c''',  5998  'b''',  5999  'a''',  6002  A,  6003  b,  6004  c,  6005  d,  6014  'd''',  6015  'c''',  6016  'b''',
  6017  'A''',  6018  '[',  6023  ']',  6029  A,  6030  B,  6031  C,
  6032  D,  6033  E,  6034  F,  6035  G,  6042  'G''',  6043  'F''',  6044  'E''',  6045  'D''',  6046  'C''',
  6047  'B''',  6048  'A''',  6052  a,  6053  b,  6054  !,  6055  c,  6059  d,  6060  e,  6061  f,
  6062  g,  6063  h,  6065  i,  6069  a,  6070  b,  6071  c,
  6072  d,  6073  e,  6074  f,  6075  g,  6076  h,
  6077  i,  6078  j,  6079  k,  6080  l,  6085  A,  6086  B,
  6087  C,  6088  D,  6089  !,  6090  E,  6091  F,
  6092  G,  6093  H,  6095  'a''''',  6102  H,  6103  G,  6104  F,  6105  E,  6106  'D''',
  6107  'C''',  6108  'B''',  6109  'A''',  6111  'l''',
  6112  !,  6113  'k''',  6114  'j''',  6115  'i''',  6116  'h''',
  6117  'g''',  6118  'f''',  6119  'e''',  6120  'd''',  6121  'c''',
  6122  'b''',  6123  'a''',  6125  a,  6126  b,
  6127  c,  6133  'c''',  6134  'b''',  6135  'a''',  6142  'i''',  6143  'h''',  6144  'g''',  6145  'f''',  6146  'e''',
  6147  'd''',  6154  'c''',  6155  !,  6156  'b''',
  6157  'a''',  6160  '[',  6165  ']',  6179  a,  6180  b,  6181  c,
  6182  d,  6183  e,  6193  'e''',  6194  'd''',  6195  'c''',  6196  'b''',
  6197  'a''',  6199  a,  6200  b,  6201  c,
  6202  d,  6203  e,  6204  f,  6205  g,  6206  h,
  6207  i,  6208  j,  6209  k,  6210  L,  6211  M,
  6212  N,  6213  O,  6214  P,  6230  'P''',  6231  'O''',
  6232  'N''',  6233  'M''',  6234  'L''',  6235  'k''',  6236  'j''',
  6237  'i''',  6238  'h''',  6239  'g''',  6240  'f''',  6241  'e''',
  6242  'd''',  6243  'c''',  6244  'b''',  6245  'a''',  6251  a,
  6252  b,  6253  c,  6254  d,  6255  e,  6256  f,
  6257  g,  6258  h,  6259  i,  6260  j,  6269  'j''',  6270  'i''',  6271  'h''',
  6272  'g''',  6273  'f''',  6274  'e''',  6275  'd''',  6276  'c''',
  6277  'b''',  6278  'a''',  6282  '[a',  6285  '{',  6291  ']',
  6293  '}',  6306  a,
  6307  b,  6308  c,  6309  !,  6310  !,  6311  d,
  6312  e,  6313  f,  6321  'a''''',
  6323  'f''',  6324  'e''',  6325  'd''',  6326  !,
  6327  !,  6328  'c''',  6329  'b''',  6330  'a''',  6335  a,  6336  !,
  6337  !,  6338  !,  6339  b,  6340  c,  6347  'c''',  6348  'b''',  6349  !,  6350  'a''',  6402  '{',  6411  '}',
  6416  a,
  6418  B,  6419  c,  6420  d,  6421  e,
  6422  f,  6423  g,  6424  h,  6425  i,  6426  j,
  6433  'j''',  6434  'i''',  6435  'h''',  6436  'g''',
  6437  'f''',  6438  'e''',  6439  'd''',  6440  'c''',  6441  B,
  6442  !,  6443  !,  6444  'a''',  6447  '^',  6452  '[',  6455  '^',  6457  ']',  6459  '{',  6464  '}',  6465  a,  6466  b,
  6472  a,  6473  b,  6485  A,  6486  B,
  6487  C,  6488  D,  6494  h,  6495  i,  6496  j,
  6497  k,  6498  l,  6499  !,  6500  m,  6501  n,
  6502  o,  6517  A,  6518  B,  6519  C,  6520  d,  6521  e,
  6522  f,  6523  g,  6524  h,  6525  i,  6528  a,  6529  b,  6530  c,  6535  a,  6540  'c''',  6541  'b''',
  6542  'a''',  6545  a,  6546  b,
  6547  c,  6548  d,  6549  e,  6550  f,  6551  g,
  6561  'g''',
  6562  'f''',  6563  'e''',  6564  'd''',  6565  'c''',  6566  'b''',
  6567  'a''',  6571  a,
  6572  b,  6573  c,  6574  d,  6576  a,
  6577  b,  6578  c,  6579  !,  6580  !,  6581  d,
  6582  e,  6583  f,  6584  g,  6585  H,  6591  'H''',
  6592  'g''',  6593  'f''',  6594  !,  6595  !,  6596  'e''',
  6597  'd''',  6598  'c''',  6599  'b''',  6600  'a''',  6601  a,
  6602  b,  6603  c,  6604  d,  6605  e,  6606  f,
  6615  'f''',  6616  'e''',
  6617  'd''',  6618  'c''',  6619  'b''',  6620  'a''',  6621  a,
  6625  'a''',  6631  a,
  6636  'a''''found only in Limulus>',
  6641  b,
  6642  c,  6643  d,  6644  e,  6645  f,  6646  g,
  6650  'g''''',  6652  'g''',  6653  'f''',  6654  'e''',  6655  'd''',  6656  'c''',
  6657  'b''',  6658  'a''',  6668  'd''',  6669  'c''',  6670  'b''',  6671  'a'']',
  6675  'i''',  6676  'h''',
  6677  !,  6678  'g''',  6679  'f''',  6680  'e''',  6681  'd''',
  6682  'c''',  6683  B,  6684  A,  6692  'o''',  6693  'n''',  6694  'm''',  6695  !,  6696  'l''',
  6697  'k''',  6698  'j''',  6699  'i''',  6700  'h''',  6703  'D''',  6704  'C''',  6705  'B''''',  6706  'A''',
  6714  'b''',  6715  'a''',  6720  'b''',  6721  'a''',
  6722  'a''',  6727  a,  6728  b,  6729  c,  6730  d,  6731  e,
  6740  'e''',  6741  'd''',
  6742  'c''',  6743  'b''',  6744  'a''',  6750  a,  6751  b,
  6752  c,  6753  d,  6754  e,  6755  !,  6756  f,
  6757  g,  6758  h,  6759  !,  6760  i,  6761  j,
  6768  a,  6769  b,  6770  c,  6771  d,
  6772  !,  6773  e,  6774  f,  6775  g,  6776  h,
  6777  i,  6778  j,  6779  k,  6781  a,
  6782  b,  6783  c,  6784  d,  6785  e,  6786  f,
  6787  g,  6788  h,  6789  I,  6790  J,  6791  K,
  6792  L,  6793  M,  6794  N,  6795  O,  6816  'O''',
  6817  'N''',  6818  'M''',  6819  'L''',  6820  'K''',  6821  'J''',
  6822  'I''',  6823  'h''',  6824  'g''',  6825  'f''',  6826  'e''',
  6827  'd''',  6828  'c''',  6829  'b''',  6830  'a''',  6833  A,  6834  b,  6835  c,  6836  d,
  6842  'd''',  6843  'c''',  6844  'b''',  6845  'A''',  6846  a,
  6847  b,  6848  c,  6849  d,  6850  e,  6851  f,
  6866  'f''',
  6867  'e''',  6868  'd''',  6869  'c''',  6870  'b''',  6871  'a''',
  6872  a,  6873  a,  6874  b,  6875  c,  6876  d,
  6877  e,  6878  f,  6879  g,  6880  h,  6886  'h''',
  6887  'g''',  6888  !,  6889  'f''',  6890  'e''',  6891  'd''',
  6892  'c''',  6893  'b''',  6894  'a''',  6905  a,  6906  b,
  6907  c,  6908  d,  6915  'd''',  6916  'c''',
  6917  'b''',  6918  'a''',  6923  'a''',  6930  k,  6931  j,
  6932  i,  6933  h,  6934  g,  6935  !,  6936  !,
  6937  'f''',  6938  'e''',  6939  'd''',  6940  'c''',  6941  'b''',
  6942  a,  6951  a,
  6952  b,  6953  c,  6955  d,  6956  e,
  6957  f,  6958  g,  6959  h,  6960  i,  6961  j,
  6962  k,  6966  l,
  6967  m,  6975  'm''',  6976  'l''',
  6980  k,  6981  j,
  6982  i,  6983  'h''',  6984  g,  6985  'f''',  6986  'e''',
  6989  'd''',  6990  'c''',  6991  'b''',
  6992  'a''',  7003  a,  7004  b,  7005  c,  7006  d,
  7007  e,  7008  f,  7009  g,  7010  h,  7011  i,
  7012  j,  7013  K,  7017  a,  7018  b,  7019  !,  7020  c,  7021  d,
  7022  e,  7023  f,  7024  g,  7025  H,  7026  I,
  7031  'I''',
  7032  'H''',  7033  'g''',  7034  'f''',  7035  'e''',  7036  'd''',
  7037  'c''',  7039  !,  7040  !,  7041  'b''',
  7042  'a''',  7044  a,  7045  b,  7046  c,
  7047  d,  7048  e,  7054  'e''',  7055  'd''',  7056  'c''',
  7057  'b''',  7058  'a''',  7064  'K''',  7065  'j''',  7066  'i''',
  7067  'h''',  7068  'g''',  7069  !,  7070  !,  7071  'f''',
  7072  !,  7073  !,  7074  'e''',  7075  'd''',  7076  'c''',
  7077  'b''',  7078  !,  7079  'a''',  7083  'a''',  7085  a,  7086  b,
  7087  c,  7088  d,  7089  e,  7090  f,  7091  g,
  7096  'g''',
  7097  'f''',  7098  'e''',  7099  !,  7100  'd''',  7101  'c''',
  7102  'b''',  7103  'a''',  7108  'j''',  7109  'i''',  7110  !,  7111  !,
  7112  'h''',  7113  'g''',  7114  'f''',  7115  'e''',  7116  'd''',
  7117  'c''',  7118  'b''',  7119  'a''',  7131  a,
  7132  b,  7133  c,  7134  d,  7135  e,  7136  f,
  7137  g,  7153  'g''',  7154  'f''',  7155  'e''',  7156  'd''',
  7157  'c''',  7158  'b''',  7159  'a''',  7161  a,
  7162  b,  7163  c,  7164  d,  7165  E,  7170  'E''',  7171  'd''',
  7172  'c''',  7173  'b''',  7174  'a''',  7215  1.,  7216  6S.,
  7217  '>',  7218  '~',  7219  '<[',  7220  W,  7225  ']',  7228  '[',  7231  ']',
  7240  '[',  7243  ']',  7245  '[',  7249  ']',  7252  '<T',  7253  rp,  7254  '>',  7257  '[',  7261  ']',
  7269  '[',  7274  W,  7275  ']',  7276  '>',
  7300  !,  7316  !,
  7321  '~',
  7324  '<',  7325  ND,  7326  1.,
  7328  en,  7329  d,  8221  N,
  8222  D1,  8223  '>',  8224  '[',  8228  ']',  8263  '~',  8273  s3,  8274  s2,  8275  s1,  8279  '[',  8283  ']',  8284  '~',  8285  '<N',  8286  D6,
  8287  en,  8288  d,  8727  ND,  8728  6.,  8729  '><',  8730  '[i',  8731  nv,
  8736  ']',
  8747  '[',  8751  ']',
  8754  '<T',  8755  h,  8756  'r>',
  8759  '[',  8763  ']',  8765  '[',  8767  ']',  8777  '[',  8779  ']',  8782  '[',  8787  inv,  8788  ']>',  8795  '<',  8796  ND,
  8797  4L,  9073  '<',  9074  ND,  9075  4.,  10361  ND,
  10362  4.,  10363  '>',  10364  '<[',  10365  H,  10370  ']',  10373  '[',  10376  ']',
  10382  '[',  10385  ']',  10387  '[',  10391  ']',
  10394  '<H',  10395  ys,  10396  '>',
  10399  '[',  10403  ']',  10412  '[',  10418  ']',  10419  '><',  10420  ND,  10421  5.,
  12057  '~',  12060  '<[',  12066  ']',
  12069  '[',  12072  ']',  12077  '[',  12080  ']',  12083  '[',  12087  ']',  12090  '<P',  12091  he,
  12092  '>',  12095  '[',  12099  ']',  12108  '[',  12114  ']',  12115  '>',  12125  '[',  12132  ']',  12133  '[',  12139  ']',  12146  '[',
  12152  ']',  12162  '[',  12170  ']',  12178  '[',  12186  ']',
  12188  '[',  12195  ']',  12252  '[',  12253  1.,  12256  ']',
  12280  '[',  12283  1.,  12284  ']',  12287  '[',  12295  ']',  12301  '[',
  12308  '^',  12309  '^',  12312  '^',  12315  ']',  12323  '[',  12326  '^',
  12329  '^',  12330  '^',  12337  ']',  12343  '[',  12351  ']',
  12370  '[3',  12378  ']',  12385  '[',  12395  '3''',  12396  ']',
  12399  '[4',  12403  ']',  12410  '[',  12413  '4''',  12414  ']',  12418  '[5',  12419  x,  12420  !,  12423  ']',  12428  '[',  12431  !,
  12432  5x,  12433  ']',  12439  '[a',  12440  b,  12441  c,
  12442  d,  12443  e,  12444  f,  12445  g,  12446  h,
  12447  i,  12448  j,  12449  k,  12459  l,  12460  m,  12461  n,
  12462  o,  12463  p,  12464  q,  12465  r,  12466  s,
  12467  't]',  12474  't''',  12475  's''',  12476  'r''',
  12477  'q''',  12478  'p''',  12479  'o''',  12480  'n''',  12481  'm''',
  12482  'l''',  12483  'k''',  12484  'j''',  12485  'i''',  12486  'h''',
  12487  'g''',  12488  'f''',  12489  'e''',  12490  'd''',  12491  'c''',
  12492  'b''',  12493  'a''',  12497  '[7',  12498  7.,  12503  ']',  12516  '[',
  12520  7x,  12521  ']',
  12531  '<',
  12532  '[',  12533  in,  12534  v,  12538  ']',  12539  '[',  12541  ']',
  12547  '[',  12549  ']',  12554  '[',  12558  ']',  12561  '<S',
  12562  er,  12563  '1>',  12566  '[',
  12570  ']',  12576  '[',
  12579  S1,  12580  in,  12581  v,
  12582  ']>',  12585  '<',  12586  '[',
  12587  Q,  12588  in,  12589  v,  12592  ']',  12600  '[',  12604  ']',  12607  '<G',  12608  ln,  12609  '>',  12612  '[',  12616  ']',
  12618  '[',  12620  ']',  12626  '[',
  12628  ']',  12632  '[',  12635  in,  12636  v,
  12638  ']>',  12644  '<',  12645  '[',  12646  Ile,
  12648  in,  12649  v,  12651  '!]',
  12660  '[',  12664  ']',  12667  '<Il',  12668  e,  12669  '>',  12672  '[',  12676  ']',
  12678  '[*',  12680  'a'']',  12687  '[*',  12689  'a]',  12692  '[!',  12695  Ile,  12697  inv,  12698  ']>',  12699  '<N',  12700  D2,  12702  en,  12703  d,  13633  ND,  13634  2.,  13635  '><',  13636  '[',
  13637  Glu,  13638  u,  13640  inv,  13642  ']',  13651  '[',
  13655  ']',  13658  '<G',  13659  lu,  13660  '>',  13663  '[',  13667  ']',  13669  '[',  13672  ']',  13677  '[',  13680  ']',  13681  t,
  13682  a,  13683  '[',  13685  Gl,  13686  u,
  13687  inv,  13688  v,  13689  ']>',  13690  '~',  13696  '<',
  13697  Cy,  13698  tB,  13700  en,  13701  d,
  14797  Cy,  14798  tB,  14799  '>',  14801  '<',
  14802  '[',  14808  ']',  14817  '[',  14821  ']',
  14824  '<L',  14825  eu,  14826  '1>',
  14829  '[',  14833  ']',  14835  '[',  14838  ']',  14843  '[',  14846  ']',
  14849  '[',  14851  Leu,
  14852  u1,  14853  inv,  14855  ']>',  14863  '<[',  14867  !,  14869  ']',  14878  '[',  14882  ']',  14885  '<A',  14886  la,
  14887  '>',  14890  '[',  14894  ']',  14898  '[',  14899  ']',  14903  '[',  14904  ']',  14905  '[',  14907  !,  14911  ']',
  14912  '>',  14925  '<[',  14931  ']',
  14934  '[',  14937  ']',  14945  '[',  14948  ']',  14950  '[',  14954  ']',  14957  '<L',  14958  eu,  14959  '2>',  14963  '[',  14967  ']',  14975  '[',  14981  ']',
  14982  '><C',  14983  CO,  14984  X1,		;

MATRIX
[                                                                                                                                              10        20        30        40        50        60        70        80        90        100       110       120       130       140       150       160       170       180       190       200       210       220       230       240       250       260       270       280       290       300       310       320       330       340       350       360       370       380       390       400       410       420       430       440       450       460       470       480       490       500       510       520       530       540       550       560       570       580       590       600       610       620       630       640       650       660       670       680       690       700       710       720       730       740       750       760       770       780       790       800       810       820       830       840       850       860       870       880       890       900       910       920       930       940       950       960       970       980       990       1000      1010      1020      1030      1040      1050      1060      1070      1080      1090      1100      1110      1120      1130      1140      1150      1160      1170      1180      1190      1200      1210      1220      1230      1240      1250      1260      1270      1280      1290      1300      1310      1320      1330      1340      1350      1360      1370      1380      1390      1400      1410      1420      1430      1440      1450      1460      1470      1480      1490      1500      1510      1520      1530      1540      1550      1560      1570      1580      1590      1600      1610      1620      1630      1640      1650      1660      1670      1680      1690      1700      1710      1720      1730      1740      1750      1760      1770      1780      1790      1800      1810      1820      1830      1840      1850      1860      1870      1880      1890      1900      1910      1920      1930      1940      1950      1960      1970      1980      1990      2000      2010      2020      2030      2040      2050      2060      2070      2080      2090      2100      2110      2120      2130      2140      2150      2160      2170      2180      2190      2200      2210      2220      2230      2240      2250      2260      2270      2280      2290      2300      2310      2320      2330      2340      2350      2360      2370      2380      2390      2400      2410      2420      2430      2440      2450      2460      2470      2480      2490      2500      2510      2520      2530      2540      2550      2560      2570      2580      2590      2600      2610      2620      2630      2640      2650      2660      2670      2680      2690      2700      2710      2720      2730      2740      2750      2760      2770      2780      2790      2800      2810      2820      2830      2840      2850      2860      2870      2880      2890      2900      2910      2920      2930      2940      2950      2960      2970      2980      2990      3000      3010      3020      3030      3040      3050      3060      3070      3080      3090      3100      3110      3120      3130      3140      3150      3160      3170      3180      3190      3200      3210      3220      3230      3240      3250      3260      3270      3280      3290      3300      3310      3320      3330      3340      3350      3360      3370      3380      3390      3400      3410      3420      3430      3440      3450      3460      3470      3480      3490      3500      3510      3520      3530      3540      3550      3560      3570      3580      3590      3600      3610      3620      3630      3640      3650      3660      3670      3680      3690      3700      3710      3720      3730      3740      3750      3760      3770      3780      3790      3800      3810      3820      3830      3840      3850      3860      3870      3880      3890      3900      3910      3920      3930      3940      3950      3960      3970      3980      3990      4000      4010      4020      4030      4040      4050      4060      4070      4080      4090      4100      4110      4120      4130      4140      4150      4160      4170      4180      4190      4200      4210      4220      4230      4240      4250      4260      4270      4280      4290      4300      4310      4320      4330      4340      4350      4360      4370      4380      4390      4400      4410      4420      4430      4440      4450      4460      4470      4480      4490      4500      4510      4520      4530      4540      4550      4560      4570      4580      4590      4600      4610      4620      4630      4640      4650      4660      4670      4680      4690      4700      4710      4720      4730      4740      4750      4760      4770      4780      4790      4800      4810      4820      4830      4840      4850      4860      4870      4880      4890      4900      4910      4920      4930      4940      4950      4960      4970      4980      4990      5000      5010      5020      5030      5040      5050      5060      5070      5080      5090      5100      5110      5120      5130      5140      5150      5160      5170      5180      5190      5200      5210      5220      5230      5240      5250      5260      5270      5280      5290      5300      5310      5320      5330      5340      5350      5360      5370      5380      5390      5400      5410      5420      5430      5440      5450      5460      5470      5480      5490      5500      5510      5520      5530      5540      5550      5560      5570      5580      5590      5600      5610      5620      5630      5640      5650      5660      5670      5680      5690      5700      5710      5720      5730      5740      5750      5760      5770      5780      5790      5800      5810      5820      5830      5840      5850      5860      5870      5880      5890      5900      5910      5920      5930      5940      5950      5960      5970      5980      5990      6000      6010      6020      6030      6040      6050      6060      6070      6080      6090      6100      6110      6120      6130      6140      6150      6160      6170      6180      6190      6200      6210      6220      6230      6240      6250      6260      6270      6280      6290      6300      6310      6320      6330      6340      6350      6360      6370      6380      6390      6400      6410      6420      6430      6440      6450      6460      6470      6480      6490      6500      6510      6520      6530      6540      6550      6560      6570      6580      6590      6600      6610      6620      6630      6640      6650      6660      6670      6680      6690      6700      6710      6720      6730      6740      6750      6760      6770      6780      6790      6800      6810      6820      6830      6840      6850      6860      6870      6880      6890      6900      6910      6920      6930      6940      6950      6960      6970      6980      6990      7000      7010      7020      7030      7040      7050      7060      7070      7080      7090      7100      7110      7120      7130      7140      7150      7160      7170      7180      7190      7200      7210      7220      7230      7240      7250      7260      7270      7280      7290      7300      7310      7320      7330      7340      7350      7360      7370      7380      7390      7400      7410      7420      7430      7440      7450      7460      7470      7480      7490      7500      7510      7520      7530      7540      7550      7560      7570      7580      7590      7600      7610      7620      7630      7640      7650      7660      7670      7680      7690      7700      7710      7720      7730      7740      7750      7760      7770      7780      7790      7800      7810      7820      7830      7840      7850      7860      7870      7880      7890      7900      7910      7920      7930      7940      7950      7960      7970      7980      7990      8000      8010      8020      8030      8040      8050      8060      8070      8080      8090      8100      8110      8120      8130      8140      8150      8160      8170      8180      8190      8200      8210      8220      8230      8240      8250      8260      8270      8280      8290      8300      8310      8320      8330      8340      8350      8360      8370      8380      8390      8400      8410      8420      8430      8440      8450      8460      8470      8480      8490      8500      8510      8520      8530      8540      8550      8560      8570      8580      8590      8600      8610      8620      8630      8640      8650      8660      8670      8680      8690      8700      8710      8720      8730      8740      8750      8760      8770      8780      8790      8800      8810      8820      8830      8840      8850      8860      8870      8880      8890      8900      8910      8920      8930      8940      8950      8960      8970      8980      8990      9000      9010      9020      9030      9040      9050      9060      9070      9080      9090      9100      9110      9120      9130      9140      9150      9160      9170      9180      9190      9200      9210      9220      9230      9240      9250      9260      9270      9280      9290      9300      9310      9320      9330      9340      9350      9360      9370      9380      9390      9400      9410      9420      9430      9440      9450      9460      9470      9480      9490      9500      9510      9520      9530      9540      9550      9560      9570      9580      9590      9600      9610      9620      9630      9640      9650      9660      9670      9680      9690      9700      9710      9720      9730      9740      9750      9760      9770      9780      9790      9800      9810      9820      9830      9840      9850      9860      9870      9880      9890      9900      9910      9920      9930      9940      9950      9960      9970      9980      9990      10000     10010     10020     10030     10040     10050     10060     10070     10080     10090     10100     10110     10120     10130     10140     10150     10160     10170     10180     10190     10200     10210     10220     10230     10240     10250     10260     10270     10280     10290     10300     10310     10320     10330     10340     10350     10360     10370     10380     10390     10400     10410     10420     10430     10440     10450     10460     10470     10480     10490     10500     10510     10520     10530     10540     10550     10560     10570     10580     10590     10600     10610     10620     10630     10640     10650     10660     10670     10680     10690     10700     10710     10720     10730     10740     10750     10760     10770     10780     10790     10800     10810     10820     10830     10840     10850     10860     10870     10880     10890     10900     10910     10920     10930     10940     10950     10960     10970     10980     10990     11000     11010     11020     11030     11040     11050     11060     11070     11080     11090     11100     11110     11120     11130     11140     11150     11160     11170     11180     11190     11200     11210     11220     11230     11240     11250     11260     11270     11280     11290     11300     11310     11320     11330     11340     11350     11360     11370     11380     11390     11400     11410     11420     11430     11440     11450     11460     11470     11480     11490     11500     11510     11520     11530     11540     11550     11560     11570     11580     11590     11600     11610     11620     11630     11640     11650     11660     11670     11680     11690     11700     11710     11720     11730     11740     11750     11760     11770     11780     11790     11800     11810     11820     11830     11840     11850     11860     11870     11880     11890     11900     11910     11920     11930     11940     11950     11960     11970     11980     11990     12000     12010     12020     12030     12040     12050     12060     12070     12080     12090     12100     12110     12120     12130     12140     12150     12160     12170     12180     12190     12200     12210     12220     12230     12240     12250     12260     12270     12280     12290     12300     12310     12320     12330     12340     12350     12360     12370     12380     12390     12400     12410     12420     12430     12440     12450     12460     12470     12480     12490     12500     12510     12520     12530     12540     12550     12560     12570     12580     12590     12600     12610     12620     12630     12640     12650     12660     12670     12680     12690     12700     12710     12720     12730     12740     12750     12760     12770     12780     12790     12800     12810     12820     12830     12840     12850     12860     12870     12880     12890     12900     12910     12920     12930     12940     12950     12960     12970     12980     12990     13000     13010     13020     13030     13040     13050     13060     13070     13080     13090     13100     13110     13120     13130     13140     13150     13160     13170     13180     13190     13200     13210     13220     13230     13240     13250     13260     13270     13280     13290     13300     13310     13320     13330     13340     13350     13360     13370     13380     13390     13400     13410     13420     13430     13440     13450     13460     13470     13480     13490     13500     13510     13520     13530     13540     13550     13560     13570     13580     13590     13600     13610     13620     13630     13640     13650     13660     13670     13680     13690     13700     13710     13720     13730     13740     13750     13760     13770     13780     13790     13800     13810     13820     13830     13840     13850     13860     13870     13880     13890     13900     13910     13920     13930     13940     13950     13960     13970     13980     13990     14000     14010     14020     14030     14040     14050     14060     14070     14080     14090     14100     14110     14120     14130     14140     14150     14160     14170     14180     14190     14200     14210     14220     14230     14240     14250     14260     14270     14280     14290     14300     14310     14320     14330     14340     14350     14360     14370     14380     14390     14400     14410     14420     14430     14440     14450     14460     14470     14480     14490     14500     14510     14520     14530     14540     14550     14560     14570     14580     14590     14600     14610     14620     14630     14640     14650     14660     14670     14680     14690     14700     14710     14720     14730     14740     14750     14760     14770     14780     14790     14800     14810     14820     14830     14840     14850     14860     14870     14880     14890     14900     14910     14920     14930     14940     14950     14960     14970     14980     14990     15000     ]
[                                                                                                                                              .         .         .         .         .         .         .         .         .         .         .         .         .         .         .         .         .         .         .         .         .         .         .         .         .         .         .         .         .         .         .         .         .         .         .         .         .         .         .         .         .         .         .         .         .         .         .         .         .         .         .         .         .         .         .         .         .         .         .         .         .         .         .         .         .         .         .         .         .         .         .         .         .         .         .         .         .         .         .         .         .         .         .         .         .         .         .         .         .         .         .         .         .         .         .         .         .         .         .         .         .         .         .         .         .         .         .         .         .         .         .         .         .         .         .         .         .         .         .         .         .         .         .         .         .         .         .         .         .         .         .         .         .         .         .         .         .         .         .         .         .         .         .         .         .         .         .         .         .         .         .         .         .         .         .         .         .         .         .         .         .         .         .         .         .         .         .         .         .         .         .         .         .         .         .         .         .         .         .         .         .         .         .         .         .         .         .         .         .         .         .         .         .         .         .         .         .         .         .         .         .         .         .         .         .         .         .         .         .         .         .         .         .         .         .         .         .         .         .         .         .         .         .         .         .         .         .         .         .         .         .         .         .         .         .         .         .         .         .         .         .         .         .         .         .         .         .         .         .         .         .         .         .         .         .         .         .         .         .         .         .         .         .         .         .         .         .         .         .         .         .         .         .         .         .         .         .         .         .         .         .         .         .         .         .         .         .         .         .         .         .         .         .         .         .         .         .         .         .         .         .         .         .         .         .         .         .         .         .         .         .         .         .         .         .         .         .         .         .         .         .         .         .         .         .         .         .         .         .         .         .         .         .         .         .         .         .         .         .         .         .         .         .         .         .         .         .         .         .         .         .         .         .         .         .         .         .         .         .         .         .         .         .         .         .         .         .         .         .         .         .         .         .         .         .         .         .         .         .         .         .         .         .         .         .         .         .         .         .         .         .         .         .         .         .         .         .         .         .         .         .         .         .         .         .         .         .         .         .         .         .         .         .         .         .         .         .         .         .         .         .         .         .         .         .         .         .         .         .         .         .         .         .         .         .         .         .         .         .         .         .         .         .         .         .         .         .         .         .         .         .         .         .         .         .         .         .         .         .         .         .         .         .         .         .         .         .         .         .         .         .         .         .         .         .         .         .         .         .         .         .         .         .         .         .         .         .         .         .         .         .         .         .         .         .         .         .         .         .         .         .         .         .         .         .         .         .         .         .         .         .         .         .         .         .         .         .         .         .         .         .         .         .         .         .         .         .         .         .         .         .         .         .         .         .         .         .         .         .         .         .         .         .         .         .         .         .         .         .         .         .         .         .         .         .         .         .         .         .         .         .         .         .         .         .         .         .         .         .         .         .         .         .         .         .         .         .         .         .         .         .         .         .         .         .         .         .         .         .         .         .         .         .         .         .         .         .         .         .         .         .         .         .         .         .         .         .         .         .         .         .         .         .         .         .         .         .         .         .         .         .         .         .         .         .         .         .         .         .         .         .         .         .         .         .         .         .         .         .         .         .         .         .         .         .         .         .         .         .         .         .         .         .         .         .         .         .         .         .         .         .         .         .         .         .         .         .         .         .         .         .         .         .         .         .         .         .         .         .         .         .         .         .         .         .         .         .         .         .         .         .         .         .         .         .         .         .         .         .         .         .         .         .         .         .         .         .         .         .         .         .         .         .         .         .         .         .         .         .         .         .         .         .         .         .         .         .         .         .         .         .         .         .         .         .         .         .         .         .         .         .         .         .         .         .         .         .         .         .         .         .         .         .         .         .         .         .         .         .         .         .         .         .         .         .         .         .         .         .         .         .         .         .         .         .         .         .         .         .         .         .         .         .         .         .         .         .         .         .         .         .         .         .         .         .         .         .         .         .         .         .         .         .         .         .         .         .         .         .         .         .         .         .         .         .         .         .         .         .         .         .         .         .         .         .         .         .         .         .         .         .         .         .         .         .         .         .         .         .         .         .         .         .         .         .         .         .         .         .         .         .         .         .         .         .         .         .         .         .         .         .         .         .         .         .         .         .         .         .         .         .         .         .         .         .         .         .         .         .         .         .         .         .         .         .         .         .         .         .         .         .         .         .         .         .         .         .         .         .         .         .         .         .         .         .         .         .         .         .         .         .         .         .         .         .         .         .         .         .         .         .         .         .         .         .         .         .         .         .         .         .         .         .         .         .         .         .         .         .         .         .         .         .         .         .         .         .         .         .         .         .         .         .         .         .         .         .         .         .         .         .         .         .         .         .         .         .         .         .         .         .         .         .         .         .         .         .         .         .         .         .         .         .         .         .         .         .         .         .         .         .         .         .         .         .         .         .         .         .         .         .         .         .         .         .         .         .         .         .         .         .         .         .         .         .         .         .         .         .         .         .         .         .         .         .         .         .         .         .         .         .         .         .         .         .         .         .         .         .         .         .         .         .         .         .         .         .         .         .         .         .         .         .         .         .         .         .         .         .         .         .         .         .         .         .         .         .         .         .         .         .         .         .         .         .         .         .         .         .         .         .         .         .         .         .         .         .         .         .         .         .         .         .         .         .         .         .         .         .         .         .         .         .         .         .         .         .         .         .         .         .         .         .         .         .         .         .         .         .         .         .         .         .         .         .         .         .         .         .         .         .         .         .         .         .         .         .         .         .         .         .         .         .         .         .         .         .         .         .         .         .         .         .         .         .         .         .         .         .         .         .         .         .         .         .         .         .         .         .         .         .         .         .         .         .         .         .         .         .         .         .         .         .         .         .         .         .         .         .         .         .         .         .         .         .         .         .         .         .         .         .         .         .         .         .         .         .         .         .         .         .         .         .         .         .         .         .         .         .         .         .         .         .         .         .         .         .         .         .         .         .         .         .         .         .         .         .         .         .         .         .         .         .         .         .         .         .         .         .         .         .         .         .         .         .         .         .         .         .         .         .         .         .         .         .         .         .         .         .         .         .         .         .         .         .         .         .         .         .         .         .         .         .         .         .         .         .         .         .         .         .         .         .         .         .         .         .         .         .         .         .         .         .         .         .         .         .         .         .         .         .         .         .         .         .         .         .         .         .         .         .         .         .         .         .         .         .         .         .         .         .         .         .         .         .         .         .         .         .         .         .         .         .         .         .         .         .         .         .         .         .         .         .         .         .         .         .         .         .         .         .         .         .         .         .         .         .         .         .         .         .         .         .         .         .         .         .         .         .         .         .         .         .         .         .         .         .         .         .         .         .         .         .         .         .         .         .         .         .         .         .         .         .         .         .         .         .         .         .         .         .         .         .         .         .         .         .         .         .         .         .         .         .         .         .         .         .         .         .         .         .         .         .         .         .         .         .         .         .         .         .         .         .         .         .         .         .         .         .         .         .         .         .         .         .         .         .         .         .         .         .         .         .         .         .         .         .         .         .         .         .         .         .         .         .         .         .         .         .         .         .         .         .         .         .         .         .         .         .         .         .         .         .         .         .         .         .         .         .         .         ]

[Modal, �100%                                       A A TT  A     A   A  T  A    T   AA  ATA     A       T  T    T    GT TGATC GG ATGTT GG AC AG TT AG AGA TAATTCGT TAGA  T TCTCA CCTGGTGATTT TCTAT GATTTTGATTA TATAA TCTGTTGT AC GCTCATGCTTTTATTATAATTTTTTTTAT GT ATGCCTAT ATGATAGGGGG TTTGGTAATTTA TGGT CC  T ATAATTGGGGCTAC GATATGGCCTACCCTCGTTTAAATAATAT AG TTTTG TTATTACC CC TCTTT TCTCTT T GT AG TCTGC GT GTTGG TCTGG GTTGGTACTGG TGAACTGTTTACCCCCC  T TCTAATGGTAT TTTCACTC GG CCTGC GTTGATTT GGTATTCTTAG  T CATATTGC GG GTTTC TCTATTTTAGG GC ATTAATTTTATTGTTACTATT TTAA ATAAA GT  AAGGTATAGG TG TC A TGTTCCT T TTTGT TG TCTGTTTTTATTACTTC TTT T  TAGC TTTTCT T CC GT TT GC GC GCTTTGACTATATT TT AC GATCGTAATTTTAA TCTACTTTTTTTGA CCTGT GG GG GG GACCC ATTTTGTA CAACATTT TTTTGGTTTTTTGGTCA CCTGAGGTTTATAT  T ATTTTGCC GG TTTGGTATTATTTC CATAC GT AGGTTTTATAGTAATAAA TTGAGCC TTTGG TC TT GG ATGATTTATGCTATA T TCTATTGCT    T GG TTTATTGT TG GCTCATCATATATTTAC GT GG TT GAT T GA ACTCG GCTTATTTTAC TC GCTACTATAATTATTGCTGTTCC AC GG GT AA GTTTT AG TG TTGGC ACTAT TT GG GG AA  T GA TTTAG CC TC TT TT TGGTCTATAGGGTTTGTTTTTCT TTTACTGTTGG GG TTAACTGG GTTATT T TCTAA TCTTCTTTAGATGTTAGT TACATGA AC TA TATGTTGTTGCTCATTTTCA TATGTATT TC ATAGGTGCTGT TTTGCTATTAT GC GG AT AC CATTG TTTCCTG  AT TA AA AT CC AT AA CCTTATTT TTAAAAGGTCAATTTTGGGT ATATTTTTAGG GT AATTTAACTTT TT CC CA CATTTTTTAGG TTAAATGGTATACCACGTCGTTATTGTGACTA CCTGATGGTTTTAC TATTG AATACT T   TAGT T GG AG TT  TTACTGTTATATCTATTGTT T TTT TTTTTATTAT TGAGAGGGT T AG AGAGG CG GT  T AAT A TAT CTTCTAAT TAA T CTTC GAGTTTT TTATGA    CC  C CC TC CACACTAATGT GA GCTTGAAAAGT T TA TGG GTTGTA T  T TAGTTTT  TAA ATGCCAAG TGAATGTCTTTAAA TTTCAAGATTCTAG TCTCCTTCTATAGG GAGTT AG GTTTTTCATGA CA GT GTTGTTGTTAT TCTGG GT ATT T TTAAT TCTTAT TTAT  TTTAT T CTTT      TTAA T TTATAAAAA  T TC GAGGG ACTTTTATTGAGACTATTTG TCTATTGTTCC GC TTTTT TTAATTAT TT GTTTTACC TCTATGAA GTT T TATTTTAT GA GATGT AAA CTCC TC TTAA CTTTAA GTTATTGC CATCA TGGTATTG TCTTATGTT  TCCT T TTTAAAAATTTTTC T TAAG T A TG T   T TTT TT TCTT T A  A  A   TT  TT    GAGGAT  T   A   CTCC CGTCTTTTAGG TGT   TC GATTT  TT T CC  T AATA GGTTTCTCGTTTATT AT TCTTCT C GATGT AT CATTCTTTTGC GT CCTTCTTT GG TT AAGGTTGATGC  T CCTGGACG AT AATCAATTATT GTT  TCC   TCGTTTAGG   TTTTTATGGACAGTGTTCTGA ATTTGTGGGTC AACCATTCTTTTATACC ATT    T AA GT   T C TTG G  TTT TGA  A  TTTCTAAA  ATA TTATT  AT  T T    GA G TTT A  G    TAA  T   TATTTAA    CT T AG  T    TT    A  T TAGTTTTGTC    CT   AT    T   TT  T    C   A ATAATA C  TACCTTG  TTTTTGT TTT TTTT  T TTTTTA G  T TTTA     T TTT  TA TTTCT    G TAT      TTT T   T     AAA  TA T AAAA TA T  TATT C AT CCTTG TA  T TTAAAATGATAATAAATCTTTTTTCTATTTTTGA CCTTCTTT AG  TGTTTTCT TTTCTTGAGT  TATGT   TTT TTTTT  T T TTTCCTTCT T TATTG GT GG GG    T TTCT  TT  TTT T    CT TTTT TTTTAG AAAAA GAGGTTGATTAT GT T   TAA  T  C AAAGGGGT TATAAG T ATT T AG  TTTTT T    ATT TGTT TATAA TTTTTTGCTATTTTTCC CAT TTTTTTCTAT AC TC CAT T T  GTAACTTT CC TTA C TATAGATTTTGGGTTGG ATTATTTT TT AG TT T TAAATCTTTAAA GATTTTTT  T CA  T AT CC    GG ACTCC TTGGG TTAATTAGTTTTAT GTT T GT GAG T  T AGAAAT TTATTCG CCTATGGCT T A  TTTCG  T ACTGCTAA ATAAT GC GG CATTTA T AT AGATTGATTGG A T  TGTT T    TT CC   TTATTTTTTG TTTT GGGG   T    CAAAG  T  T GT TTTATGGA TT GG GT TCT TTATTCA GCTTATGT TTTTCTACT T TT  T  T TATCTTTCTGAGGG GA A  TCTCATTAATTTAAATTGAA ATGAAAAAATTTAATCCTTTTCAT TAGTAGA TT AG CCTTGGCCTATCTTAAC TCTTTTTCTTTT TAAGATTTGC TTAGG GTT TTGT ATAGTTCG TGTTTTGA GT TATCC TTTTTAAT TC TTA T GT TTA T TATTCTTCTTT TTA GGGGTCG GAT T CATCG GA GG TGTTAT   GG  ACCATAAT TTGAGGT AC  T GGTTTTAAGGT GGTAT  T TTATTTAT TTGTCTGA TGTTTTTT TT TTAGG ATGTTTTG GG TA TT CATTTAGC GAACTACC GC GTA AG T GG GG GT TGACCT CT T GGGGT   CCC TTTGA CCTAA GGGGTTCCATTTTTAAATACTAT TT TT GTTTCTTC GG GTTTCTGT AC TG TGCCA CAT CTAT GAAG  GG GAGTA AAA TTAGAGT GT TCTTTAGTA T AC  TA TTTT GG TTATT TT ACTTGC TACAAG   TAGA TATTATGTTGCTAGTTTTAC TTTTCTTGTTCTTGTTATTCTTCT TTTATTTTATGGG AC GGTTTTCATGG  T CATGT ATTATTGG AGGGC  T  T AT ATTTG TTGTTTCG TTTTATTTTTTACA ATTAG CC AATCATAG  TTGG TTTGA TGTTCTGT TGGTATTGACATTTTG  GATGT GT TG TTTTGT T TA  T A TTTTTATTGATGGGGAGTTTAGACTAA  TAA A CTTTTTAGTATAAT AAGTATA TTAATTTCCAATTAATAGGAT  TT AAAG TTTGTTTTTTT TAT TT TT TTTGT TT  TTAT GTTTT GTTTTTT  T A T GT  TT    TGTC T TTTTTTT  AGG T  GAG   T  AAAAG TCTCC TTTGA TGTGGTTTTCA CCTTTT    TAAG GG TC TCTTTTTCTATACC TTTTTT T ATTTCTTT ATATTT TATT TTTGATGT GA ATTAT ATTATAAGATT CC CCTTTTGT  G GAG   TTT TT TTT  TA TG TT GT  TTTT  T GT  TATTAGCCAC TGTTATGAGTG  T AG GGTATTTTA   TGG T T TAGCTTT AA  ATTAGTTTCGACCTAATTT TTT T T  GCTA T   TTAT AACAA TTAAAGCT AAAGCTTAGGGGCTCATAATCTCTAG G   A     TTTG   T A A  T  TTAA TTTG A GTT A      T      T    A      TTGTTAAAAGTTGATGTTTTATTATAT     C       TTTA  TTTGCAA  TAA  T    T  A ACT AAG   TTT AAATTA   CTAGGGTTATTCTAT TAAGATTACGGCTTTGGGAGTTGTAGAA  AC  C                        TGTAAA                            T AAG TATA T AA CT TATGCCTT  AAG ATA AA    C       A     T T  CAAAT TAGTTTTA  GAATATCTCTTTGTTAATGAGAAGG TTAG TTTTGGT          TT         T           A                                                    T   A    T       T         TTT   T T T  T T    A TA                          T           TA               T            T    C GTGCCAGC     CGGT A AC A                                                     T              T    T  AAA            ATA   AA                 TTTTT TT                     A  AGGATTAG  ACCCT   A T       TGTAAAA            A TA              T AAA    A     AA TG CGG         C   T A  GG    TG      T  A  GA     C C  T     A    C         TTA           T TA         T                                     T         T       T A  T A        T           A    A   G       T     AC        A                              A              GGA  T     TA        TAATT               T                       G ACA ATCGCCCGTC   CT   TTT    T  T AG  AAGTCGTAACA AGT          GAA   G          GG AA      AT            T   T A A   A  GT         TAAGA                                                 T             TG    G  T  T                                       T AA TAT  TGAAA ATTTATTAGGA ATT                  T CCTTT G A  A G        A  A                          GA       A GA              AA     T           T                           A A                    A CT              A A                  A                           T   TTTTATTT T T               A   T      AGA A    T          TT TA GGTT      A A A                                                                                                      A  T         T         AG A               A                             AGACTGTA                                T              TT    AAA   T         G     AT             C GC    T   G        AA  GC       AAT TT       C AAGGTAGC    T AT  G       A          G A  A  G      C T            TT          A A  TA        AA             T A  A                   GAC A AAGACCC  T  A  T  A     TTG   TTTTTTAT             GGAAA    A      TT    TGGGG                                   T      A  TATTTG      T              A              G  A  TAC    GGGATAACAG    AT          AG  C  AT          G TT   ACCTCGATGTTG  TT                 G A A               G  TGTTC  C  TTAA      AC TGA  TGAGTT A   CG     AG CAG   GG TT TATC                         AGTACGAAAGGA               T                      A          T           T A      AGCTTT      A    A  A  A   G   T    A       TTT A     TT GGGGTAG   TT  T   GA   G T  A  T   T  TAA   TT   T  G    AT          A     T  A           T    G      A    TTTC   AAAGAT TAT A TTTGTCATA CG A  CG GG AA CA CA CG A TCA ATAAA A AAAACAAA T   AA GTTTTTAA AAAGA A    TA  CCTA  AA A TAA  T GATA AAATCT A AAA ATGATTAT CC TA TCTATAATAAA ATTAA GC AATAA CC CC CC TACTCAAT TTAAATCCAGAAACGATTTC GA TCTCCTTCAGCTAA TCAAA GG GT CGGTT    TC GCTAT CATATTA  A TCA   AAAAAATAA GG A TGA AAAAA    AA CATA  TTTTCTTG ATTA TTTTA TTTTAT   TGAGTA GAGTTTAT A ATA AA A  A AAAAA  AA ATTA AAAACA AC TCGTAAGAGATAATCTG CTGAT GCCCGATA CC CCAAT AT GAGTACTT  AGTT GACCC CA CTTGT A TA  AA ACAAA  C GA AG CTTATAAT G TAAAATA AAAA ATTTTTA TTTATT  TTA T   GA AA A TCTCTCATATCA A TCAACA    ATTATTA  A TAT CC A TAA GGGGC C T    ATATAAA  TTTT AG GGTTG A TTT CTG TTTCTTTAGT A TAATTT G  GC TC G GATTGGTTG AGCA  CC    ATTAA AC TTATT GG CC TTTCG TAGTG AT A  C TAT ATTTTTCGTTCTACTAA GTAAAAAAAGCAAT CC AG AGAAC CCAAT GT GAAAAAAT       A     A   T        T       A AA        G    A              T T          AA            A  TTTTTT T       A A    A   A TTA        A  G  A   T   T   A  A T   AA   T       A                    T             AA                T                    A    T                                          TT      T   T    T          A   A A    A     A   T        AA A  AT A    A TA   A          AA A T       A       T  A                                AA    AA       T  AA           A    T  AT                            A   AA    A          TTT  TT  GATTTACAAAATC    T  T TATT  AA T        GTT  A TG T     G TTTTT  T     TT  TTT T TTTTTAT T      TT  A TA      A    TT     T  T    T        T T T    TT TTT  T T  T           T   A        T  T         T  TT TT  T                  GG  G  T      T   T   T   TT  TCTT     T  T           T  T   TT    A  A   T       TT T TTA GA AAATGATAA TTTTTT  TTTTG  G TT TA C TTTTT  T  T  T GA AA  TGTTTT     TGA TAAT CCT TTTTTAT    TC  T  T T TTTAT   T GG GA  T T     T T C  TGT     GGT T  TGGGGGT GA TATTTTAG  T TT ATAATTTTTATTAC  T TG GT TTTTA T TTGTGTTTT T TTT AAA   TTTA  TC TT T TTAT TATG    ATGTTTTT T TTTGGT TT TG TT  T  T GATAATTTTTT TT TTTTAT T TTTTTTGA  T GT TTT T TTAAT TTTGTTTTT T  T AGGTG GG AAAACTATAGAGCGTAT CAAGCTTCTTTTTATAT TTTTTTTATACTTT GTTTTTTCTTTACCTTTTTTTGT TTTAT  TTTACTGTTT A T ATTT  T A T T AG TTTTTTTC  TG  TTT TTT  T G    T  A  TGA T  TTTT TTTATTATTATAGT TT AT GTTAA CTTCC CTTTATGG GTGCAT T TGGCTTCCTAA GCTCATGT GAGGCTCCTGT ACTGG TC ATACT  T GCAGGAGT TTA T AAG TAGGGGCTTATGG  T T  CG TTTTTTCCTTTT TAG   A TT  CTA TT      T TTTT  AAT TTTTTTTTTAT T TCT T ATTGG GGT T ATT TTTCTATG TTTGT T CG CAAAGGGA TT AAAATTATTATTGCTTATTCTTCT T GTTCACATAAG TTTAT  T  TTGGTTT AT TCTTTT   GA AT GGT T AT GG GC  T TTAAT TTAGT GC CA GG TTTATTTC CCTTTTTT TT TT GG TT AACTATATTTACG   TTTTT A TCTCG AG GT TTT T  T AA GG  TT  T T TTT T CC AT TTT GTTT TTTTGGTTTTT GGGGT  TTTT AATACAGG TTTCC  C TTTAT TC TTTTTTTCTGAG TT TAAT  C ATAGG TT  G TTTTTA GA    T GA TGA T  T  T TTA   TT TTTTT  T TGTGG  T TA AATATTTAT TATATGT  TTCCT CACA GG G     T TTT  TT   TCTT   ATTTT   T TGA T TTTGTTTTTA G TTTATTCATTTTT  TTT TTTTA TTTT CCT TAATGTGTTT T A   A   GTTTAATAAAAATATTAGTTTGTGGAACTAAAGA AA TATTAGTC T  TA TTTTTTATTTTT TTGA   TTT T TTT   GG  T TT TTTTCT TTAT GGG GGTTTTTATTTTTTT  AA TCT TA TTTTAAA TTTTTA T CC A   T  T ATA   GAT T  AT T TC TTTTGTTTTGATTAT T AG  G TTTTTTTT TCTTGTGT TCTTTTATTAG  C  T GT TT  T TATAGTAA TATTA ATAA   TT A A  AAAA   TTA TTCTGA CAG TTCG TT TT   T T TTATTTTT TTTGT   TTC AT TTTTTTTT GT TTTTC T    TTG TTTTTAGTTAT  T GG TG GATGGTTTAGG GTTGTTTC TTTTTACT GT ATTT  TATAATGA    AAAAG AT GA TC GGT TAATTACTTTTTTAAC AATCGT TAGG GATTGTTTTTTTTT  T AG TTTAT TTTAT TT T  TGTGGGTATT  TCTTT  A TAT T AGT   A    TTTT T T  TT T T T AT GT  T GT GG  CTAT ACTAAAAGAGCTCA AT CC TTTTCT C TG CT CCTGCTGCTAT GCAGC CC ACTCC GT TC TCTTT GT CATTCTTCTACTTTAGT ACTGCTGG  T TTT TATTAATTCGATTTAA T T TA TA   A GGT  G     T  TAATA TT T TCT T  T AC ATA T TT G TGGT T TTTGCT  TTATGA TTAGA TTTAAAAA  TTGT GC AT TC AC CT AG CA  TAGG TTTATAGT TTTTC ATTTC  T GGG  TTGG T TT GGT T  T CATATAAT TTTCA GCTTT TTTAAAAG TCTTT TT TTATC ACAGGTTCT T ATACATTTTTTA T GG AA CAAGATTCTCG    TTT GGGG TTTTTTATGTC TTTTTTT TAA  T TTTTTTTCT   AG TGTTTA GT T ATAGG TT CC TTT CTTTGGGGTTTTATTCTAAAGATTTTATTTT GGA   TTA T TT T  AA A  TCTGGG TTA T  TTATATTTTT TT T TCTTGTTGTTTTACTGTT CTTATAG  T CG CTT TA T  TA GGT  TCT   TATTCTT TT T ACCC   C      TTT G GA A AAAAA  TT T TT     GTT TA TT T TTTTT ATTAG     T  T GGA ATTTTTTTTT TTTTA TTTATCCCATT AAT TTGTTTTTTCTTT  TTGAG T TTTGT GGG T TT GT  TA T T TGG  T  T A  TATTT   T T T  AA  TTTAT TTTT  ATTTT T  T  CT  TATAATATTT T CC   GTT AATTCT T  T    T   T T TATAA AAA  T    T TGA A  GAT   AC TGAAATGA ATTTTTA  GCTAA G    A A  A TTTTTT  T TTTC  A A T T   AAAATCTTTTTA    TC AGTTTT TTTTT T GGTGTT TTTTTT T TA T  T  T TTT TTTAA AAATG TTTTAGCTTA  AA G  TTAGCTTTGAAGG GCTAAAG TTTA  A CATTA   A   ATA TGGTACGATGGGGGTGTATTTGTTGATTAATTTGAGATTTTTATAAAGTTTAAGAATTTATACTATTAATAATTTATAATATATTAATTATATATATATATATATATATATATATATATATATA     ATATATATATATACATAT  T  TATATA AT  TATA AAATA  TA TATA       TATA        TATA TA     T AT  A  A TTATTATATATATATA A   A     ATATA  TATA  TATA A ATAATAAAAT GTTA AT A A A A T ATAGTTATAAACATATAAAGACTATAAAAAACCAATTTATTATA AATAAATTGGGTCTTTATATGAATATAAATAAA       ATA  TT    T TTAG AAAGATGTTC  TTTG GAT    AGGATTAGAAGTCCTTT  TG CATCTTTTAAT A ATTT AC T TAA TTCAAAG TTA TGTGCTTTACACTTTA  T ATTTATA TAGGCT  TT   TTTTACCCTATCAAG TAAA CCT TTAG GGTT AGCCTAA A     ATTA TA TG TA AGT   TAT AT    A  A     G    T         G TT TAT  T A    T     TT T GT    A     T  TTA      G GTG A  A    CATAAATAGTGGTA ATAAAATA CA  TTAT AT ATTAT AC A TA TA TTCTTTAGGGA  TTT ATT  A TA   TTA  AT AT A  A  TT CC  T AATAT A AGA GG GGGAT C  C  A  TT A AAT AC  T A  G  TC     TTTTTTTTTT A  TT AAT TTTTT  TTTTA G  T  TAT AA T TAT GT A  A  A  G  A  GA TA A  AA AA TA     A  A  TTA G   GA AT A        AT A AA  CA C  TT TT TTTA  GA GA A AAT A  AT GA TTTAT GA G   TTTTTTTTATTTTATA AT GG      TA  G    TA T   A     A  A  A T       T TT AAGTA  G A AAT A  AA GG A  A TTTTTGTCA GTTAT     TTTTTAT        T TTTATTTTTA   TTT  AT G  TTTAA TATCA AAATG A TGGGAA  T CC GATTTTAT ATTAAACATAA A   A A    T T     TT TT   T  T TA  G  G      A A  A  A  A AAT GAGGA G  A TTG       A  TA A TA     GGTT      T T T T T TTTTTT A  TCTTTT  TATTAT CCACA A     A  GA TT A TTCTA   A A  CATA  ATTAC CA GA GA GA GA A   C A TA  G AGA A  A  ACTAA C  A  AT   C  TTT  TCTTTAA  TTGAAA   TTATGTTC TTTAAACTA   G AA T A   TATAT AT    A AAT A  AAAAA TA   AA  GTTA  A TA  CC AT     T TA GGGT TTC ACAGGGTT GC CCAATTCA GT A  A  A  AC     T A AAA A TCA AA  T A  TTTTT  T GG TTGAATTT TT TT A TTT  TTTTT T A   A A  A TA TA     A  ATTGA C   CTAT GC    ACTCC CCTAGTTT GA GG AT GC CG AGGAT GC TA GC AATA  AA TACCACTCTGGTTG AT TGTGT GG GTAGA GT    CT GCTGG GA AA TTTTC AC TC CC A  ATGTT GG TT A   A A        A  A  AG A TAT   TA  ATTA AGG GT G  TCTTTTACTA  AA TA GG AA AATTTTAT TTATC A  TC G   T A  CC    GG TT GA GA CCTG TTT TG AGTAA AT A  TG   TA  AC A  GC GTGAT A  A  GGTA  ATAAA TGTA  GA AAGAA CGATT A  GT GGTTG GA ACTGA AAGTTTCC CA AC CA GT GT A  T     CC A  TA GG A  GCTGA ATTATTCT GTAAT AC GT GC CC CA AA GA ATTTGCCCTCAAGGTAGAAC TA CCTAT AA GC GTTATCATAG AA  A TA GATAAT AC CCTGA CC CA ACTAT GG ATTTT   TGGAGAGTTAAAATA AT CCTCG GC A  TGG TGTATAT AA AT AAAAATAA GA GCTCCATTT TATG AT TA CG ATAA  CA CC T  TCAA ATCCCGCA  AT TGTAT AC GA T  AA GCTA  G TGTTTCTCTTACAAA TTTATTGATAATACTAGTCCTGT    ATTTGAA TA TAGTGTTATTCCTA  AG AA CCTATGTTTCA A GTA GA AT GA G  GG GT GGTAG TT GCTA AGA TTT TTA TATTTCT   AT GGATCTTTTTT   AATATTTATTTTTTTCATTTATTGTAA AT TCCTTAAAATTCTAAATTTTATGCAA A T TGCTTTTACAAT A   TT TGGA  A A   T      TTTGCA     T T     TCT  ACCATT  T TTATTCATTTTAAT TAGCATAAAC TAATGC AAGAGTTTAAGCCCTCTTAGAT TT ATTAAAATTGG                       ]

AD526_Derm_farinae__full                                    AAAATtGGACGATGATTAATAtCCaCAAAtCATAAAGATATtGCTaCTTTGTATTTtGTTTTtGGGGtGtGAtCtGGTATGTtGGGGACTAGGTtCAgAAgACTAATTCGTTTAgAGTtGtCtCAgCCTGGtGATTTTTCTATGGATTTtGATTACTATAACTCTGTTGtAACAGCTCAtGCTTTTATTATAATTTTTTTTAtGGTTATGCCTATCAtGATAGGGGGTTTTGGTAATTTATTGGtGCCaCTTATAATTGGGGCTACtGATATGgCCTACCCTCGTTtAAAtAAtATGAGGTTTTGATTATtaCCCCCATCTTtGTCtCTtCTtGTtAgCTCtGCGGtGGtTGGTTCtGGtGTtGGtACtGGAtGAACtGTTtaCCCCCCCtTGTCTAATGGTATCTTTCACTCTGGTCCTGCAGTTGATTTTGGTATTCTTAGTTTACATATTGCAGGTGTTTCTTCTATTTTAGGTGCTATTAATTTTATTGTTACTATTATTAACATAAAGGTTGAAGGTATAGGGTGATCTAGTGTTCCTTTGTTTGTTTGATCTGTTTTTATTACTTCCTTTTTGTTAGCCTTTTCTCTTCCAGTCTTGGCGGCAGCTTTGACTATATTGTTGACCGATCGTAATTTTAATTCTACTTTTTTTGAtCCTGTGGGAGGAGGTGACCCTATTTTGTATCAACATTTGTTTTGGTTTTTTGGTCACCCTGAGGTTTATATCTTGATTTTGCCAGGATTTGGTATTATTTCCCATACTGTGAGGTTTTATAGTAATAAAGTTGAGCCTTTTGGCTCTTTAGGGATGATTTATGCTATAGTGTCTATTGCTGTGCTTGGATTTATTGTTTGAGCTCATCATATATTTACAGtGGGTTTAGATATTGATACtCGtGCTTATTTTACTTCTGCTACTAtAATTATTGCTGTTCCCACTGGtGtAAAAGTTTTTAGGTGGTTGGCTACTATGTTGGGTGGTAAACTTGATTTTAGTCCTTCTTTTTTGTGGTCTATAGGGTTTGTTTTTCTCTTTACTGTTGGTGGTTTAACTGGGGTTATTTTGTCTAACTCTTCTTTAGATGTTAGTTTACATGACACGTACTATGTTGTTGCTCATTTTCATTATGTATTGTCGATAGGTGCTGTGTTTGCTATTATGGCGGGAATTACTCATTGATTTCCTGCTATTTATAATATTCCTATGAACCCTTATTTCTTAAAAGGTCAATTTTGGGTGATATTTTtAGGGGTtAATTtAACTTtCTttCCtCAGCATTTTTTAGGATTAAATGGTATACCACGTCGTTATTGTGACTATCCTGATGGTTTTACGTATTGGAATACTGTAAGTAGTTTAGGGAGATTGGTTACtGTTATATCTATTGTTTTCTTTGTTTTTATTATTTGAGAGGGTGTAAGGAGAGGCCGAGTTGTAAATCAGTATACTTCTAATCTAACTACTTCGGAGTTTTTTTATGACTCTCCTTCCCCCTCCCACACTAATGTTGAGGCTTGAAAAGTATTTAATGGTGTTGTAGTTTTATAGTTTTATTAA-ATGCCAAGGTGAATGTCTTTAAACTTTCAAGATTCTAGTTCTCCTTCTATAGGGGAGTTAAGGGTTTTTCATGATCATGTAGTTGTTGTTATGTCtGGGGtTAtTTTAtTAAtCtCtTAtGtTAtTTTTTAtTTGCtTTTAGAtTTTAAGtAtTAtAAAAACCtTTCtGAGGGtACtTTTAtTGAGACtAtTTGGtCTAtTGtTCCtGCatTTTTAtTAAtTATCtTGGtTTTACCaTCtAtGAAGGtTTTAtATTTTAtAGAAGAtGtTAAATCtCCatCatTAACCtTTAAGGtTAtTGCtCatCaGtGGtAtTGGTCtTAtGtTTGTCCtCtTTTTAAAAAtTTTTCTTAtAAGtTAAGtGAtTGCtTTTTTTTTTCTTATGAGTACGACTCTTTGTTTGAGGAGGATAGTAAAATCTCTCCTCGTCTTTTAGGTTGTTCTTCTGATTTGATTTTACCTGTTAATATGGTTTCTCGTTTATTGATCTCTTCTTCTGATGTTATTCATTCTTTTGCTGTCCCTTCTTTGGGTTTGAAGGTTGATGCCCTACCTGGACGAATCAATCAATTATtTGTTTTTCCTTCTCGTTTAGGGGTTTTTTATGGACAGTGTTCTGAAATTTGTGGGTCTAACCATTCTTTTATACCTATTAGATTGAAGGTTTCTTCTTTGAGGGTTTATGATAATGTTTCTAAATTATATTTATTACATTCTATGGAAGAGGTTTTAAGAGAGGGTAAGATTAATATTTAACCTA---TAAGCTTCAGTTTTTAGAAATATAGTTTTGTCGGAACTAAGAT-TTTTTGCTTAGTGCTTCCCCAAATAATATCACTACCTTGGGTTTTTGTATTTTTTTTTCTTTTTTTAAGtGTTTTTATtCTTTCTTTGTTAATTTCTTCTAGTTATAACATTTTTATGtGTtCtCGAAAGGTAATGAAAATTAATTCTATTACAATTCCTTGATAGTTTTTAAAAtGATAATAAATCTTTTTTCTATTTTTGAtCCTTCTTTGAGTATGTTTtCTTTTTCTTGAGtCGtAtGTTATTTTATTTTTACTATTTTtCCTTCTATCTATtGGGTAGGGGGGCATTTTTCtCTTTCTTTTTTAGGtCTTTTTTATTTTAGAAAAAATGAGGTTGATTATGGTTTGGCTAAGATTTCTAAAGGGGtGTATAAGTTTATtCTTAGGGTTTTTGTtCTAATTTTGTTTTATAACTTTTTTGCTATTTTtCCtCAtGTTTTTTCTATTACCtCACATCtCtCGGTAACTTTTCCTTTAGCTTATAGATTTTGGGTTGGAATTATTTTTTTTAGTTTTTTTAAATCTTTAAATGATTTTTTGGTACACCTTATTCCTGtGGGGACtCCCTTGGGGTTAATTAGTTTTATAGTTTTGGTAGAGCTTTTGAGAAATCTTATTCGACCTATGGCtCTTATGTTtCGtCTTACtGCTAAtAtAAtGGCGGGACATTTATtAAtAAgATTGATtGGTAGTTTTGTTTTAACCTTTCCTTTTTATTTTTTGTTTTTAGGGGGATTGTTTCAAAGATTGTTGGTTTTTATGGAATTAGGGGTTTCTGTTATTCAAGCTTATGTGTTTTCTACTCTTTTGTTGCTTTATCTTTCTGAGGGAGAAACATCTCATTAATTTA----GAA-ATGAAAAAATTTAATCCTTTTCATTTAGTAGAATTGAGTCCTTGGCCTATCTTAACGTCTTTTTCTTTTCTAAGATTTGCCTTAGGTGTTGTTGTAATAGTTCGGTGTTTTGATGTTTATCCTTTTTTAATCTCATTATTAGTTTTATTATATTCTTCTTTTTTATGGGGTCGGGATATTCATCGAGAGGGGTGTTATAGTGGAAACCATAATTTTGAGGTAACCGTGGGTTTTAAGGTAGGTATGGTTTTATTTATTTTGTCTGAGTGTTTTTTCTTTTTAGGAATGTTTTGAGGTTATTTTCATTTAGCGGAACTACCTGCGGTAGAGGTAGGAGGGGTTTGACCTTCTTTGGGGGTGGCCCCCTTTGATCCTAAAGGGGTTCCATTTTTAAATACTATTTTATTAGTTTCTTCTGGGGTTTCTGTGACCTGATGCCACCATTCTATGGAAGAGGGTGAGTACAAAATTAGAGTGGTCTCTTTAGTATTTACTTTACTTTTGGGCTTATTTTTCACTTGCTTACAAGGACTAGAGTATTATGTTGCTAGTTTTACTTTTTCTTGTTCTTGTTATTCTTCTGTTTATTTTATGGGAACAGGTTTTCATGGTTTACATGTAATTATTGGGaGGGCCttGCtTAtGAtTTGTTTGTTTCGAtTTTATTTTTTACatATTAGGCCCaAtCatAGAGtTGGATTTGAGtGTTCtGtGtGGtAtTGaCaTTTTGGGGAtGtGGtTTGGtTTTGTCtTTATTTAACtTTTTATTGAtGGGGaGtTTAG-----GGtAA-AACtTTTTAGtAt-AtAAAGtAtAATTAATTTCCaATTAAtAGGAtACtTGAAAGtTTTGtTTTTTTTTAtAtTTTTGTTTGTTTTAAtTAtTGTTTTGGTTTTTTGCtCaTTGGtTTTTGGtTTGTCtTTTTTTTTTGAAGGATGCGAGACCTTGAAAAGTTCTCCTTTTGAGTGTGGTTTTCAACCTTTTTCTATAAGAGGCTCATCTTTTTCTATACCCTTTTTTATTATTTCTTTAATATTTTTATtGTTTGATGTGGAGATTATCATTATAAGATTTCCCCCTTTTGTTGGGGAGGGGTTTGTTTTTTTCTACTGATTAGTAGTTTTGATGGTTTTATTAGCCACCTGTTATGAGTGAGTTAGTGGTATTTTAAGATGGATTTTTAGCTT-TAAATATTAGTTTCGACCTAATTTTTTTTTCTTGGCTAATGAA------ACAACTTAAAGCTAAAAGCTTAGGGGCTCATAATCTCTAGAGGTTAGTTGTTTTGTCTTTATATCTTGTTAATTTTGAAAGTTGACTTTGCTTTTAGCTAAAGACTT------------------------------TACTTCTATGATTTTTAGGTTTGCAACCTAATGTATTA-TAAAACTTAAGAAGTTTC-----ACACCTAGGGTTATTCTATGTAAGATTACGGCTTTGGGAGTTGTAGAACCACCCCCTTGGATAGACTTTCTGGGAAGGCTGTAAACTTTCTTTTTTGTGTTATC-TTAAGGGTTTAAGATATAATTAATCTTTATGCCTTTTAAGCATATAAAGC---TTTTGCAACTCTT---CCAAATTTAGTTTTAGCGAATATCTCTTTGTTAATGAGAAGGCTTAGTTTTTGGT--------------------------------------GGGTTAGATAGAAGCTTGTTTTTTG--TTTATATTTTTATTTTAT-----------------------GGGGGAT---ATCTG---ATTTTTC----------------------CAATAGTTGA-ATTTTTAAAA---AAT-ATGTTAAAGGG-TGAGAAGACAAA--GTT-TGTGCCAGCAGTCGCGGTCATACC-TTATTCTTA---AAATTTGC--TTTTCTTTTA----AGAT-TTTAATTTTTA---GTTTTATACTTTA-GGGGTGAAA-TTTTAAAGTAAG---GT----TTTTTAGTTGAATGA-------------GTGTAACTTGT-TAAAAAATAGGATTAGATACCCTAGTATTTTAAGGG-------TTATTTTTAGGTATtAAATtATtT---tAATtAAACTTAATCTTT--CTGGCGGTTTACTACCCT-TTCACAGGAATTTGTTAATTTTAAAAGATAACCCGCTTTTATTA--TAACCAGTTTT--------ATATTTTATGTACGGCTGTT------AAGCTTTAATTTGATTATTT--TTGCTATAAAATTTTTCTT---AAAG-------TTCAGGTCTATGTGTAGA----GAATAGA-TTGGTTTTTAATTAGTTACCCT-------------AATAGGGATAGGTTTTTATT--T-ACTTATTAAAT-ATGGATGTGAAAGTAAAATAAGA------ATAAAATTCTTGTTT--GATTA---GGACCTAGTGAAAGTACATATCGCCCGTCACTCT-----TTTGAT----AGATAAGTCGTAACAAAGTAGGGGTACCGGAAGGTGTCTCTTGTTT-----AGAGTC-----TTTATTTTTTTGCTTACAACAAAA--AATCTTTAA-----AACTCTTTTCTTTTTTGTTT-TTAGGGTTTATGCTATATCTTGGtGT-------------------------------GTTTTTTTGtGGATCTTGTTTtCCTGTATGGGTT----------------------------------TGTTAATATTT-CTAGATTACCTTTTGTATAAGGGTTAATAGA---GtGAGGT-AT--TTTTATTT--TTTAGAACATAGA-AGATCTTATGGGAATTT---TTA--TTTT----TAT-ATTA-TGGTAAATTTTTTTAAGGAGTAATACGCTTT-CGTTTCTTTAGTTAACTAAGTATGAATGAG----AAAATGAGGGG---TAA---CCCCTTTCTTTTAAAATTTT--------------------------------------------------------------------------------------------TATTTTTGGAGCTATCCTTTAATAGTAAGGGTTTGtGTAAtAACTTTTGtGTTTTTGTTTAGTTtGTTtAGTT-TTTATAGATTTT--------------------AATAAATTATTAGATTAGTAGAAAAGAGGTTTATG-GTGTATGGG-TTTATTTTTATTAAT-------------GTTTTT-AATGTTAATTTTATCTTACTAATT-AACCCTAAGACTGGTTATTAAAACCATAGCTATAA--TTT----TTATAGTTT-TTTCTGCTCTATGGG-GAGACCTGAATGGCTGTGAT-------TTTCACACTAAGGTAGCGAGGTCATTAGTTATTTAATTAGTAACTTGTATGAATGAAATTTCT-TAGGTAAAATTA--TTTTTTATT-------------TTTAATTTATATTATTGTTGAAAATAACAATTTAT-CTTTTAAGACTAAAAGACCCTG-GGATTTTTATAAAT-----------------TCAA----------------TATTTATTTAGTTGGGGCAATGGAATTATTTAAATAAAAATAAATTTTTATTTT---------------------GTTGAACTTTTAA--TAGAGACAGATAGA-TAAAATACCCCAGGGATAACAGCTTAATCACTTTTGTTAGTTCTTATATATAAGGTGGTTTGAGACCTCGATGTTGGATTAAAAGCA-CCCCTAGGTGAAGAAGCTTGGTTAGGCGGGACTGTTCGTCCCTTAAAATTTTACATGATCTGAGTTAAAGTCGGCGTGAGCCAGACTGGATTTTATCTAAAAGGTGGTTTTACTTATAGTTTAGTACGAAAGGACCAGCTATGAGTCA-TTGC-TGATAAT---A-ATTTTT------------------------------AAAGCTTTAGGTTAAAAATAAAACTATACGTCTTCAAAATGTATGATTTCAAGCTTTTAGGGGTAGGGGTTATTAAAGATTAGGTCAAGTTAATTCCTAATC-TTTTATAGGAAGAATATTGTTCTTGATAATATTAATACTCTTAGACTACAAGGAAGGTATGTCTTTCAACAAAGATGTATTAATTTGTCATACCGTAGGCGAGGAAAACAACACCGTACTCAGATAAACATAAAACAAACTAAGAAAGTTTTTAACAAAGATAATGATAACCCTAGGAAGAATAAATTAGATACAAATCTAAGAAACATGATTATTCCGTATTCTATAATAAAGATTAATGCGAATAATCCTCCTCCGTACTCAATATTAAATCCAGAAACGATTTCAGACTCTCCTTCAGCTAAGTCAAAAGGAGTCCGGTTACTCTCAGCTATGCATATTATCATTCAACAAAAAAATAAGGGAATTGACAAAAAACAAAATCATATATTTTCTTGCATTAATTTTAATTTTATAATTGAGTATGAGTTTATCAAATAAAATAAAATAAAAAGGAAGATTATAAAACACACCTCGTAAGAGATAATCTGTCTGATTGCCCGATACCCACCAATAATTGAGTACTTGGAGTTTGACCCTCATCTTGTTATTAAGAATACAAATACGGAGAGGCTTATAATGGCTAAAATAGAAAAAATTTTTAATTTATTGTTTATTCTTGAAAATACTCTCTCATATCACAATCAACATATTATTATTAAAAATATTCCAAGTAAAGGGGCCCCTACGAATATAAAAATTTTTAGTGGTTGAAGTTTACTGTTTTCTTTAGTAAATAATTTAGTTGCATCTGTGATTGGTTGAAGCAAACCCATAATTAACACCTTATTCGGACCTTTTCGGTAGTGCATTAACCTTATGATTTTTCGTTCTACTAATGTAAAAAAAGCAATACCTAGTAGAACTCCAATGGTAGAAAAAATAGAGGATAAGTAGAAAATCGTGATGATGAAAAATAGAAGAGGGGGGGGGTTATTTTT-AATCTCTTTATTTATTCACG-AATAGGATTGTATTATTTTTTTTGTCGGGTTGAAAAAGGACGTATTTATGCATTTTATTGAAATGATTACTATAAATATTACAAATATTA---ACGAATAAGAGAATCTAGTTATATTTATAGTTTTTTCTAATGAATACATGTACTTTTCTTCCGGGACGTGTAAAGCAAGTGTTATTATAATGGTTACACTTATGATAGTGTTTATCTTTAAATTATTTTTTCTTTCGTAGGTTGAACATAGAGAACAATATAGAAATAAGATTATTATTCCTGAAGAAAATGAGATAATTAATGAGCAAGGGATAAAAATTGAATTACACATTAAATAAAGTACCCCCCTTATCAGAGTCCTTGTTATTGTTAAGAATAAGGATAATTTAAAGGGGGATCTAGATTGTTTGATTAAAGTGAGTGCTCAAATTCTTGAGATAATTAAAAGCAATCCTCTTAA---TGCTTCTGATTTACAAAATCAGGGTTATCT--TAGAACTTAAGAGGAGTTTAAATGTTAAGAGGGTTTTTAATCACAGTTTTTTTTTATTTTTATTTAATTGTTTGTAGTAGGGTTAATATCTTGACATTGCTTGTTTTGGTTGAGTTTCTGATTTTGTTTTGTTTTCTTCATTTGGTTTTAATAGGGTTTTCTTATTTGACTTGTTTGTTTTTTATTTTAATTGGTGTATGCATGGGGGCATATTCTATTTGTGTTTTTATTTTTCTTTATCGTTGTAAGGTTTCTTCTTATTTGTTTAGTAGAACTATGATAGAGTTTTCTTAGGAAAAATGATAATTTTTTTGATTTTGAAGTTTTTATCTTTTTTTCTATTATTGGAAAATTTGTTTTCTTTGTGACTAATTCCTGTTTTTATTGGATCGTTGTTGTTTTTATCCCTTGGTGATTTTTTTGTGTCTCCGGTGTTAATGGGTGTATTGGGGGTAGATTATTTTAGTGTCTTTATAATTTTTATTACTGTTTGAGTGTTTTATTTTTGTGTTTTTTATTTTAAAAGATTTATTTCTTTCTATTATGTATGATTTATGTTTTTTTCTTTGGTATTGTGCTTTTTGATGGATAATTTTTTTTTATTTTATTTCTTTTTTGAGTTGGTTTTTCTTTTAATGTTTGTTTTTCTTCTTAGGTGGGGTAAAACTATAGAGCGTATGCAAGCTTCTTTTTATATGTTTTTTTATACTTTTGTTTTTTCTTTACCTTTTTTTGTATTTATGGTTTACTGTTTTAATGATTTAATGAGTCTTAGTTTTTTTTCTTTGTTTTTATTTGATAGTTTTTGGAGGTGAATTTTTTTATTTATTATTATAGTTTTTATTGTTAAACTTCCTCTTTATGGCGTGCATCTATGGCTTCCTAAAGCTCATGTAGAGGCTCCTGTAACTGGCTCAATACTCCTTGCAGGAGTATTATTGAAGCTAGGGGCTTATGGGTTATACCGATTTTTTCCTTTTTTAGTATATTTCACTAATTGTTTTTTTTTTTGAAATATTTTTTTTTATCTATCTTTAATTGGTGGTCTCATTGTTTCTATGGTTTGTCTTCGTCAAAGGGATTTGAAAATTATTATTGCTTATTCTTCTGTGGTTCACATAAGTTTTATGATGGTTGGTTTTATTTCTTTTAGGGAGATAGGTTTGATGGGTGCCTTATTAATATTAGTTGCTCACGGTTTTATTTCTCCTTTTTTGTTCTTAGGATTGAACTATATTTACGGGGTTTTTAATTCTCGTAGGGTTTTTTTACTGAAGGGGATTATTGTTTTTGTTCCCATCTTTTGTTTGTTTTGGTTTTTTGGGGTAATTTTAAATACAGGGTTTCCTTCTTTTATATCCTTTTTTTCTGAGATTTTAATTACAATAGGTTTAAGATTTTTAAGAATAGTTGACTGATTTTTTATTTTAGCATTCTTTTTCTTTTGTGGGGTATACAATATTTATTTATATGTGCTTCCTTCACATGGGGAGAGTTTTTTTGTTGATTCTTTTAATTTTAGGTTTGAATTTTTGTTTTTAAGATTTATTCATTTTTTCTTTGTTTTAGTTTTTCCTGTAATGTGTTTTTGATTGATTAGTTTAATAAAAATATTAGTTTGTGGAACTAAAGATAAGTATTAGTCATATTAGTTTTTTATTTTTTTTGAGGGTTTTTCTTTTGTGGTGTTTTTTTTTCTTTTATGGGGGGGTTTTTATTTTTTTTTAATTCTGTAATTTTAAATTTTTTAATCCCTACAGTGGTAATAACAGATATATATCTTTCCTTTTGTTTTGATTATATCAGGAGATTTTTTTTTTCTTGTGTTTCTTTTATTAGAGCTATGGTATTCTTGTATAGTAATTATTATATAAACATTGACAATAAAAACATTACTTCTGATCAGATTCGTTTTTTAATTATCTTATTTTTTTTTGTTTCTTCTATGTTTTTTTTGGTGTTTTCTTTTAGTTGGTTTTTAGTTATACTTGGTTGAGATGGTTTAGGAGTTGTTTCGTTTTTACTGGTGATTTTTTATAATGATAGGAAAAGAATAGATTCAGGTATAATTACTTTTTTAACTAATCGTGTAGGTGATTGTTTTTTTTTACTGAGTTTTATTTTTATGTTCTGCTGTGGGTATTACTCTTTTGAGTATCTTAGTAATACAAGTTTTATTTTTTTCTTTTTTATAGTTGTGGTGGGAACTATTACTAAAAGAGCTCAGATTCCTTTTTCTTCTTGACTTCCTGCTGCTATGGCAGCTCCGACTCCTGTATCGTCTTTGGtTCATTCTTCTACTTTAGTAACTGCTGGTGTGTTTTTATTAATTCGATTTAATTATTTACTAGAAATGGTGGGTACTATTTTAATAGTTGTTTCTCTTATGACAATAATGTTTGCTGGTATTTTTGCTCTTTATGAATTAGATTTTAAAAAAGTTGTGGCTATGTCGACTCTTAGTCAACTAGGGTTTATAGTTTTTTCCATTTCTTTGGGGGGTTGGTTGTTGGGTTTTCTTCATATAATGTTTCATGCTTTTTTTAAAAGATCTTTATTCTTATCTACAGGTTCTCTTATACATTTTTTAATAGGTAATCAAGATTCTCGGGATTTTAGGGGGTTTTTTATGTCTTTTTTTTCTAAGCTTTTTTTTtCTtCTAGGtGTTtAAGTTtGATAGGATTtCCCTTTtCTTtGGGGTTTtATtCtAAAGATTTTATTTtGGGAGGGTTACTTTTTtCtAAtAgAtCt---ATtACTtCTtAtATTTTtGTTTtAtCTtGTtGTTTTACtGTtGCTtAtAGGATtCGGCTtAtAAtGAtAAGGTTTtCtAAGtATtCTtGTTTTTaCCCTAtCGtAgAGTTtGGGGAAAtAAAAAACTtCtATTtACCtGTtCtATTtCTTTTTTTtATtAgAGtACtGGtAGGAgATTTTTTTTtATTTtaCTTTAtCCCATtAAATTTtGTTTTTtCTTtCGTtGAgCTTTTtGtGGGGATTTtAGtAAtAATAtGtGGTTtGGtAAtGTATTTAACtCTTtCAAAAATTTATTTTTtGAATTTtGTTTTTTCTTCTATAATATTTATGCCCTTGTTAAATTCTATTTTGGGGTTGCTCTCTATAAGAAAGGTGCCCTGTGATAATGATTTAACTTGAAATGAAATTTTTATAGCTAAGGGtGtAAAAGAGTTTTTTTATGTTtCAAAAACtATtGtAAAATCtTTTTAtCtTTCGAGTTTTGTTTTTTTTGGTGTTTTTTTTTATATAATAGTTATGTTTGTtT-----AtGCTTTTAgCTTAAT-AGGTATTAgCTTTGAAGGAGCTAAAGTTTTATGAGCATTAAAAAGAAATAAtGGTaCGAtGGGGGtGTATTTGTTGATTAATTTGAGATTTTTATAAAGTTTAAGAATTTATaCTATTAATAATTTATAATATATTAATTATATATATATATATATATATATATATATATATATATATATATATATATATAtAcAtATATtatTATATATATATtAtAAAAAtAATTatTATATtATATATAtAATATAtAAtAtAAtAaTaTCTtAttAAAtAATTatTATATATATATATATATATATATATATATATATATA--TAAATATAATAAAATAGtTAAATAATAAAAACTAATAGTTATAAACaTATAAAGaCtATAAAAAACCaATTTAT---AAAATAAATTGGGTCtTTATATGAATATAAATAAATAGTTAAATAAGtTGGtGTTTTAGAAAAGATGTTCTCTTTGaGATGGAAAGGaTTAGAAGTCCtTTAGtGTCaTCTTTTAATAAGATTTTACTTTTAAGTTCAAAGCtTAATGtGCtTTaCaCtTTaCCtTATTTATATTAGGCtTTTTAATTTTTACCCtATCaAGGtAAATCCtTTT--TGGtTGaGCCtAATATTGTTATTAGtAGtGCtATAGtAGATATAATCCaAATTACCCtTGAAATTCaAGGGtGGGtTTGtATGTTAATCaCtTGtGTTTTTTGtGGtGAATTTATTATTAACGaGtGaGtGCaCCaTAGG------tAGtGGtATATAAAATAACaCaTTATTATCaTTATTACTAATAATAATTCtTTAGGGATGTTTGaTTGGaTTAGAATTATTATGaTTAAAAATTTTCCtATGAATATTATAGAAGGtGGGaTTCCtCCTAAATTAAAAATTACTATTACTGATTCaTGtATTTTTTTTTTTAGATTAAATTTTTTTAtTTTtATGtCTTTTAtGAAATTTATTGtGATAAGAAGGGtTaCtGaATaTAATAAAAAATAAATAGaAAACCtTATGTATGATATAATTGTTCtAATTATAAGTCaACtGtTGtTGtTTAAAGaTGaTAAAATTAAGATAGaCtTTATGGaAGaGTTTTTTTTTATTTTATAGATGGGGATTGTTATAGATGCTAATGCTATTGTAATGATGACTAATTTAATGTTAAAGTAGGGAAGAATAAAAAATGGTAGGATTTTTTGTCaTGTTATGGCTATTTTTATCCtGTTTATCTTTATTTTTAGTTTTTCTATAGCTTTTAAGTATCaCaAATGGAATGGGAATCTTCCtGATTTTATTATTAAACaTAATACGCaTAGGGTTCTAGtGGTTATTCTTTTTTCTATAGATGTGCaGGAAATTAGTAAAATAATAGAGGATGAGATTTGGGCGACaAGGTATAATAAAACTGGTTGGTTTATCtGtGTTTGTTTTTTTAATTCTTTTGCTATTATTCCaCaTAATGTGAGAGAATTTATTTCTAAGAAAATTCATAAGATTACCCaTGATGAGGAAGATATTGCAATTAAGGAAGAAATTAAAACTAATCTTACTATGTCCCtT-TAATCTTTAACaTTGAAAAAGTTATGTTCaTTTAAACTAAAGGGAA-TAATGCTA---AATAGTGATAATtAAAAAAAAATATAAAACGGTTAGGATtATTCCtAtAtCgGtAtAtGGGtaTTctaCaGGGtTTGCtCCaAtTCatGtTAGtAAtAtAACtaCgtTAAtAAAtAGtCaGAAGtTAATCtTTTTTAtGGGGttGaAtTTCtTAtTTAtTTTTTTTTTTCTTAGTGAAATTAATATTAAGGCTAATATTGAGCTTCCTATGGCTAACACTCCCCCTAGTTTAGATGGAATGGCTCGTAGGATCGCGTAAGCGAATAAGAAGTACCACTCTGGTTGAATGTGTGTTGGTGTAGATGTTGGTCTGGCTGGCGAGAAGTTTTCTACGTCCCCTAATATGTTTGGATTTAAAGAAATTGTTAATATTATTAGTAGTATTACTAGTATTAAAGGGGTTGTGTCTTTTACTATAAAATAAGGTAAAAATTTTATTTTATCTATATCAGGGTTTACCCCCACTGGGTTGGAAGATCCTGTTTTGTGTAGTAAGATAAGATGGGTTACTACTAATGCAGTGATTACTAGGGGTAAAATAAAGTGTAATGAAAAGAATCGATTTAATGTTGGTTGTGAGACTGAGAAGTTTCCCCATACCCATGTGGTTATATGTAACCCAAGGTAGGGGATTGCTGAAAtTAtTCtTGtAAtTACgGttgCCCCCCAAAAAGATATTTGCCCtCAaGGTAGAACATAgCCTATAAAtGCtGTTATCATAGAAATTAATAAGATAATTaCCCCtGAtCCCCaCaCTAtGGGGATTTTtGAtGGAGAGTTAAAATAGATaCCtCGaGCGAtGtGGGtGTATATTAaCAtGAAAAATAAAGaGGCtCCaTTTATATGTATATAtCGtATAaCCCAtCCTTTAtCAaCAtCCCGCAGGAtGtGTATTaCAGACtCGAAGGCTATAGTtGTTtCtCTTaCAAAGTTTATtGATAATaCTAGtCCtGtGGAGATTTGAATTAGTAGtGTTATtCCtAAAAGGAAtCCTAtGTTtCaCAGGTAGGAgATAGATGAGGGAGtGGGTAGTTtGGCTAGAGAGTTtGTTATTATTtCtGtGATtGGAtCTTTTTtAAgAATATTTATTTTTTtCATTTATtGtAATATTtCCTTAAAATTCTAAATTTTAtGCAATATTTtGCTTTTaCAATTAAaGTTTtGGATAAgAGAGtGaCTTTTTtGCaCGAAGTTTTTAAAtCTTAaCCa--------------TTTAATATAgCATAAaCTTAAtGCAAAGAGTTTAAg-CCtCTTAgATTTTTATTAAAATtGG-----------------------   [14274]
' Dermatophagoides pteronyssinus mitochondrion, complete genome'                                    ---ATTATACGTTGACTTATATCCACTAATCACAAAGATATTGCTACTTTATATTTTATTTTTGGTGTATGATCGGGAATGTTAGGTACAAGTTTTAGGAGATTAATTCGTCTAGAACTATCTCAACCTGGTGATTTCTCTATAGATTTTGATTATTATAATTCTGTTGTTACTGCTCATGCTTTTATTATAATTTTTTTTATAGTAATGCCTATTATGATAGGGGGATTTGGTAATTTACTGGTCCCCTTAATAATTGGGGCTACAGATATGGCCTACCCTCGTTTAAATAATATAAGATTTTGGTTATTACCACCTTCTTTATCTCTTTTAGTAAGTTCTGCTGTTGTTGGGTCTGGGGTTGGTACTGGTTGAACTGTTTACCCCCCTCTTTCTAATGGTATTTTTCACTCAGGGCCTGCTGTTGATTTCGGTATTCTTAGACTTCATATTGCTGGGGTTTCGTCTATTTTAGGGGCCATTAATTTTATTGTTACTATTTTTAATATAAAAGTCCAAGGTATAGGTTGGTCCAATGTTCCTCTATTTGTATGGTCTGTTTTTATTACTTCTTTTCTACTAGCTTTTTCTTTACCTGTTTTAGCAGCTGCTTTGACTATATTATTAACTGATCGTAATTTTAACTCTACTTTTTTTGACCCTGTTGGTGGGGGAGACCCAATTTTGTACCAACATTTATTTTGGTTTTTTGGTCATCCTGAGGTTTATATTCTTATTTTGCCTGGGTTTGGTATTATTTCTCATACAGTAAGGTTTTATAGTAATAAAATTGAGCCATTTGGATCCTTGGGAATGATTTATGCTATAATCTCTATTGCTACTTTAGGTTTTATTGTATGGGCTCATCATATATTTACTGTAGGGTTGGATGTAGACACTCGGGCTTATTTTACATCAGCTACTATAATTATTGCTGTTCCTACGGGAGTTAAGGTTTTCAGATGATTGGCAACTATATTAGGCGGAAAGTTGGACTTTAGCCCATCATTCTTATGGTCTATAGGGTTTGTTTTTCTTTTTACTGTTGGGGGGTTAACTGGTGTTATTCTTTCTAATTCTTCTTTAGATGTTAGTCTACATGATACTTATTATGTTGTTGCTCATTTTCACTATGTATTATCAATAGGTGCTGTTTTTGCTATTATAGCTGGTATCACACATTGGTTTCCTGTAATATACAACATACCAATAAATCCTTATTTGTTAAAAGGTCAATTTTGGGTTATATTTTTAGGTGTCAATTTAACTTTTTTCCCACAACATTTTTTAGGGTTAAATGGTATACCACGTCGTTATTGTGACTACCCTGATGGTTTTACTTATTGAAATACTATTTCTAGTCTTGGAAGTTTTATTACTGTTATATCTATTGTTATTTTTATTTTTATTATATGAGAGGGTATGAGAAGAGGGCGTGTCATTAATTATTATTCTTCTAATTTAATTTCTTCTGAGTTTTATTATGAGAGCCCAGCTCCTTCACACACTAATGTGGAAGCTTGAAAAGTTTGTAGTGGGGTTGTAATAATTTAGTTTTTATAA-ATGCCAAGATGAATGTCTTTAAATTTTCAAGATTCTAGGTCTCCTTCTATAGGAGAGTTGAGTGTTTTTCATGACCACGTGGTTGTTGTTATATCTGGTGTAATTATTTTAATTTCTTATATTATAATTTATATACTTTATAGGGTTAAATTTTATAAAAATTTATCAGAGGGAACTTTTATTGAGACTATTTGATCTATTGTTCCAGCGTTTTTGTTAATTATTTTAGTTTTACCTTCTATGAAAGTTCTGTATTTTATGGAGGATGTAAAAACTCCCTCGTTAAGCTTTAAAGTTATTGCCCATCAATGGTATTGATCTTATGTTGTTCCTTTATTTAAAAATTTTTCATTTAAGGTTAATGGTACATCTTTATTGTCTTCTTATGAATATGATTCTTTATTAGAGGATGATGTTAATGCTCCGCGTCTTTTAGGATGTAGGTCGGATTTAGTTATCCCGTTGAATAGGGTTTCTCGTTTATTAATTTCTTCTACAGATGTAATCCATTCTTTTGCGGTTCCTTCTTTAGGGTTAAAGGTTGATGCATTTCCTGGACGTATTAATCAATTATTCGTTAATCCAGTTCGTTTAGGAAATTTTTATGGACAGTGTTCTGAGATTTGTGGGTCAAACCATTCTTTTATACCAATTTCTATAAAAGTGGTTCCATTGGGTATTTTTGACCAATTTTCTAAAACATACTTATTGGATATTTTAAGTGAAGATTTCAAGGTTAATAATTTCGTTATTTAATACTCT-TAAGCTTCAGTTTT-AGAAATATAGTTTTGTCAGGGCTAAGATCTTATAGCTTATTGTTACCACAAATAATACCTTTACCTTGACTTTTTGTGTTTGTTTTCGTATTTTTAGGGATATTTACCGCATTTTTAATAGTTTCTATAGGATATGTAGGGTTTTTTGTTGAAAAAAAAATATTAAAAACTAGTGTTATTTCTATGCCTTGGTAAGTCTT-AAATGATAATAAATCTTTTTTCTATTTTTGACCCTTCTTTAAGGTTGTTTTCTATTTCTTGAGTAATATGTGGATTTGTTTTTGTTTTGTTTCCTTCTTTATATTGAGTTGGTGGAATGTATTCTTATTTATTTCTTAACCTATTTTGTTTTAGGAAAAAGGAGGTTGATTATAGTGTTAGTAAAGTAGCAAAAGGGGTTTATAAGATGATTTTAAGAATTTTTATCTGTATTATGTTATATAATTTTTTTGCTATTTTTCCCCATATTTTTTCTATCACTTCTCATTTGTTAGTAACTTTCCCGTTATCATATAGATTTTGGGTTGGGATTATTTTATTCAGCTTGTATAAATCTTTAAAAGATTTTTTAATTCATTTAATCCCAACAGGCACTCCTTTGGGTTTAATTAGTTTTATGGTTGTTGTGGAGTTGCTAAGAAATTTTATTCGTCCTATGGCTTTAACTTTTCGATTAACTGCTAACATAATAGCTGGGCATTTACTTATGAGATTGATTGGGAATGCTGTTCTTTTTTTGCCAACTTATTTTTTGATTTTTGGGGCTATAGCCCAAAGGCTTCTAGTGTTTATGGAGTTGGGTGTATCTATTATTCAGGCTTATGTTTTTTCTACTTTATTACTTTTATATCTTTCTGAGGGGGAGAGGTCTCATTAATTTAAATTGAA-ATGAAAAAATTTAATCCTTTTCATCTAGTAGATTTAAGGCCTTGGCCTATCTTAACTTCTTTTTCTTTTTTAAGATTTGCTTTAGGGGTTATTGTTATAGTTCGTTGTTTTGACGTCTATCCATTTTTAATTTCTTTAGTTGTCTTACTTTATTCTTCTTTCTTATGGGGTCGAGATGTCCATCGTGAAGGTTGTTATGAAGGGGACCATAATCTTGAGGTTACTATTGGTTTTAAGGTTGGTATAATCTTATTTATCTTGTCTGAATGTTTTTTTTTCTTAGGGATGTTTTGGGGGTACTTACATTTAGCTGAACTACCAGCAGTAGAGCTTGGTGGTGTGTGACCTCCTGTTGGGGTAAGCCCTTTTGACCCTAAGGGGGTTCCATTTTTAAATACTATCTTGTTGGTTTCTTCAGGAGTTTCTGTTACTTGGTGCCATCATGCTATAGAAGTAGGGGAGTATAAAGTTAGAGTTGTATCTTTAGTAATAACACTAGTTTTAGGGTTATTATTTACTTGCCTACAAGCTTTAGAATATTATGTTGCTAGTTTTACATTTTCTTGTTCTTGTTATTCTTCTATTTATTTTATGGGTACTGGTTTTCATGGGCTTCATGTTATTATTGGAAGGGCTCTATTAATAATTTGCTTGTTTCGTTTTTATTTTTTACACATTAGACCTAATCATAGGATTGGGTTTGAATGTTCTGTATGGTATTGACATTTTGTAGATGTTGTGTGATTTTGTTTATACCTGATTTTTTATTGATGGGGAGTTTAGACTAAATTAA-AGCTTTTTAGTATAATTAAGTATAGTTAATTTCCAATTAATAGG--TTTTAAAAGCTTTGTTTTTTTATATGTTATTTTTTGTGTTGTTTATGGTTTTAGTTTTTTTTTTACTAGTGGTTTTACTGTCATATTTTTTTATAGGTTCTGAGTTTTATAAAAGCTCTCCATTTGAATGTGGTTTTCAGCCTTTTATAGTAAGGGGGTCTTCTTTTTCTATACCTTTTTTTGTAATTTCTTTGATATTTCTATTATTTGATGTAGAAATTATTATTATAAGATTCCCACCTTTTGTAAGAGAGTACTTTTTTATTTATTATTGGTTTGTGATTTTATTAGTACTATTAGCCACTTGTTATGAGTGGTTAAGGGGTATTTTATCCTGGGTATCTAGCTTTTAATAATTAGTTTCGACCTAATTTATT-GTGTCAGCTAGTATTTTATTAACAATTTAAAGCTTAAAGCTTAGGGGCTCATAATCTCTAGAGGTTAATTGTT--GTCTTTAAAAATATTTAACTTTGAAAGTTAATTGTGCTTTTAGCTAAAGACTAGGCTTGTTAAAAGTTGATGTTTTATTATATAACCTCTTAAAATTTTAGATTTGCAATCTAATGTATTTTTAAAACTTAAGAGATTTAAAATTATCTCTAGGGTTATTCTATTTAAGATTACGGCTTTGGGAGTTGTAGAATTAC-CCCTTGGATAGACTTTTAATGAAAGCTGTAAACTTTCTTTTTTGTGCTATTATGGAGGGTTTAAGATATAT-AAATCTTTATGCCTTTTAAGCATAAAAAGCACTCATAGCAACTCTTTT-CCAAATATAGTTTT-TAGAATATCTCTTTGTTAATGAGAAGGTT--GATTTTGGT--------------------------------------GGGTTGGATGAAAGCCTATATTTTG--TTTATTTTAATTCTTTAT-----------------------GGGAATG-TTTTATTTA-TATTTTC----------------------CAATAGTTGG-GTTTTTATAA---AAA-TTGTTAAAGGG-TTAGAAGACTAA--GTT-TGTGCCAGCAGTCGCGGTCATACT-CTATTCTTT---AAATTTTG---TTTCTTTAT----AAGG---TTGATTTTT---TATTTTACCCTTA-AGGGTGAAA-TTTTAAGGTTTT---AT-----TTTTAGAAGTCTAT----------AAAAGGTAACTGTAACTAAGAATAGGATTAGATACCCTAGTAT-TTTAGGG-------TTATTATTAAGTAGTAGATAATTT---TTATTAAACTTAATTTTT--CTGGCGGTTTATTACCCA-TTCACAGGAATTTGTTAATTTTAAAAGATAACCCGCCTTTATTA--TAACCAATCT---------AAATTTTATGTACGGCTGTT------AGGCTTTAATTTAATTATTT--TTGCTTTAAGATTTAATCCC--TTAA-------TTCAGGTCTATGTGTAGA----AGATAAA-TTGGTTTTTAATGAGTTACTAT-------------AATAGGGGAATTTTTTTATATAA--ATAATTTAAT-TTGGATGTGAAAGTAAAATAGAT-----ATTAAAATTTCTATTT--GAAGAA--GGACCTAATAAAAGTACATATCGCCCGTCACTCT-----TTTGAT----AGATAAGTCGTAACAAAGTAGGAGTACTGGAAAGTGCTTCTTGTTT----AAGAGTT----TCATTATTTTTTGCTTACAACAAAA--AATCTTTT------AACTCTTCTGTTTTTATGGT-GTAGTTTATTAAAAAATTTTTAATT--------------------------------ACAATATTTTTATTTTTGTTTTCCAGTGATGGTT----------------------------------TTATACTAGTTAAGTATTTACCTTTTGTACAAGGGCTGGTAGA---GTTTTATTAT--TTTATTAAA-CTTAGAATATTTA-AGATTTTACAAGGGTTT---TTAA-TTTT----AAT-ATTATTTTAAAATCTTTGTAAGGAGTTATACGCTTT-CGTTTTTTTGGGTAACTAG-AATTATTG------TGTAAAAAGGG--ATAAG--CCTTTTTTTGTTTTTATTAT------------------------------------------------------------------------------------------TTTTTATATATACGTTTTCTTTAATAGTAGGGGTATGTGTAATAACTTATTATGATTTAAACAAACATTAAAAAT-TTTTATTAAAACTAAA----------------TTTTAATTATCAAATTAGTAGATTTATAAACATAA-TTGTTTAGTTTTTTATATTATT----------------GTAATAAAGATATTATTTTATGTTACTAATT-TTATCTAAGACTGGTTATTAAAACCATAGCTATAG--TGT----TTATAGTTT-TTTCTGCCCAATGTA--TTTTATAAATGGCTGTGGT-------TTTCACACTAAGGTAGCGAGATCATTAGTTATTTAATTGATAACTTGCATGAATGAAAGATCT-TAGGTTATATTC--TTTTTAATC-------------TTTAATTTATATTGTTGTTGAAAATAACAACTTTT-CCCTTAAGACTAAAAGACCCCG-GGATTTTTATACTA--------------AGATTATATC--------------TAGTATTTAGTTGGGGCAATGGGATTATTTAAATAAAATTAAATTTTTATATT---------------------ATTGAACTTTAAAC-TAAAGATAAATAG--GAAAATACCCCGGGGATAACAGCTTAATTATTTTTATTAGTTCTTATATATGAAATAGGTTGAGACCTCGATGTTGGATTAAAATTA-TTTTTAGGCGAAGAAGCTTAA-TTAATGAGACTGTTCGTCTCTTAAACTTTTACATGATCTGAGTTAAAGTCGGCGTGAGCCAGACTGGATTTTATCTAAGGG-TAAATGTAAAGTTAGTGTAGTACGAAAGGACCCACTATAATACA-TAA--TGTAAAA---A-TATTTT------------------------------AGAGCTTTAGGTTAACGTAAAAACTATATGTCTTCAAAACATATGATTTTAAGCTTTTAGGGGTAGGGGTTGTTAAAGATTTGGTAAATTTTT--CCTAATC-TTTTATAAGAAAAATACAGGTAAACATAAAGTTAATACTCTTAGACTATAGGGAAGAAAAACTTTTCAACAAAGATTTATGAGTTTGTCATATCGGACTCGTGGGAAGCAGCATCGAATTCAAATAAATAAAAAACAAAATGTTAATGTTTTTAATAAAGACATCCTTACTCCTAAAAAAATTAAGGTTGATAAAAATCTTAAAAATATGATTATACCATACTCTATAATAAAAATTAAGGCAAATAACCCACCCCCATACTCAATGTTAAATCCAGAAACGATTTCTGATTCTCCTTCAGCTAAATCAAACGGGGTTCGGTTGGATTCTGCTATACATATTACTACTCATGTAAAAAATAACGGTAATGATAAAAATATTAACCATAAGTTTTCTTGGATTATTTTTATTTTTATTGGTGAGTAGGAGTTTATTAGATATAAGATCACAAAAATAAAAATTACAAAACAAACTTCGTAAGAGATAATCTGCCTGATAGCCCGATATCCGCCAATTATAGAGTACTTAGAGTTCGACCCCCAACTTGTGAGTATAAACACAAAAGCAGAAAGTCTTATAATAGATAAAATACAAAAGATTTTTATTTTATTTCTTAATAAAGAGAAGATTCTCTCATATCATAGTCAACAAGACATTATTAGTAGTATACCTAATAAGGGGGCTCTTCAATATATAAATCTTTTCAGGGGTTGCAATTTTCTGGTTTCTTTAGTTAGTAATTTTGCCGCGTCAGAGATTGGTTGTAGCAGCCCTCAGATTAAAACTTTATTAGGCCCCTTTCGATAGTGTATAATTCCTATAATTTTTCGTTCTACTAAAGTAAAAAAAGCAATTCCAAGAAGAACACCAATAGTGGAAAAAATGGAGGAAAGATAGAATATTGCGTAGT------------GGGGGGAAGAA---------AAAGATCTTTTAAACACGCA-AATAAGATTGTATAAGCTTTTTTGTAGGGTTGAAAAAAGAAATATTTATACATTTTATGGAGACAATTACTATAAATATTAAGAAGATTAGTATAAATGGGATAATATAAGTACCCATAGAAAGTTTTTCTAAAGACGGTGTAAGTTTTTCTTGTGGGAGCATAAGTATTAGTAATAATAATCTTATTAATAAAAACCATATATTGTTTTTTAGGTTATTCTTATATTCGTAGAATGATGAGATTGAGCAATAAGAAAATAAGATTATTATACCAGAAGAGAATGAGATGATTAGACAACATGAGATGAAAACTGATCTAGAAATTATGTACATTAATAATCCAAGAGTAGTTCTAATTAGAGTTAAAAATAAAGATAGCTTTAATGGAGATCTTGATTTTTCTATTATTAATAAAAATATTGAACACATAAGAAGTAAAGACAATCCTTAAAAA--TTCTTTTGATTTACAAAATCAATGTTCTTTATTTAAACTACAAAGGA---AAAATGATAAGGGGGTTTTTAATTCTTTTTCTTTTTTATTTTTATCTTTCTATTTCTAGTAGTACTAATATTTTAATTTTACTTATTTTAGTTGAGTTTATAATTTTGTTTTGTTTTATGCATATGGTTTTTTTAAGGTTTTCTTATATTGTGGGCTTATTTTTTATTTTAATTGGGGTTTGCATGGGGGCTTATTCTATTTGTGTATTTATTTTTCTTTATCGTTCTAAATCTTCTTCTTATATTTTATCAAGTAGGTTAGAGCTTTTGTATTAA-ATAAATGATAACTTTTTTATTTTTGTGGGTTATAACATTTTTATTGGTTATAGACAAGCTGTTTTTTGCTTGATTAATCCCTATTTTTATACTTTCTATTCTTTATTTATTTATAGGAGACATATACACTTTTTCTTTGTACTATGGTTTTGTGGGGGTCGACTATTTTAGAATTTTCATAATTTTTATTACCTTGTGGGTATTTTACTATTGTGTTTTATGTTTCAAAGATTTTAAATCATTTTTTTATATATGGGGGATGTTTTTGTTTTTGGTTTTATGTTTCATAGTAGATAATTTTTTATTGTTTTATATTTTTTTTGAAGTTGTCTTTTTGTTAATATTTGTTTTTTTGTTAAGGTGAGGAAAAACTATAGAGCGTATTCAAGCTTCTTTTTATATATTTTTTTATACTTTAGTTTTTTCTTTACCTTTTTTTGTTTTTATTATTTACTGTTTAAGTAATTTTTTAAATATAAGGTTTTTTTCAATGAATTTTTTTTGTGGGGAGTATAATTGATTGGTTTTTTTTATTATTATAGTATTTATCGTTAAGCTTCCACTTTATGGGGTGCATTTGTGGCTTCCTAAGGCTCATGTGGAGGCTCCTGTTACTGGGTCTATACTTTTAGCAGGAGTTTTACTAAAGTTAGGGGCTTATGGTCTTTTTCGTTTTTTTCCTTTTATAGAGGAGTTTTCTAGTTCAAGGATCTTTTGGAATGTTTTTTTTTATTTCTCTATCATTGGGGGTGTTATTATTTCTATGATTTGTGTACGACAAAGGGACTTAAAAATTATTATTGCTTATTCTTCTATTGTTCACATAAGATTTATAGTTATTGGTTTAATCTCTTTTTCAGATATTGGTCTTATAGGGGCTATTTTAATGTTAGTAGCCCATGGGTTTATTTCACCTTTTTTATTTTTTGGGTTAAACTATATTTACGAAATTTTTCATTCTCGAAGTGTGTTTGTTTTAAAAGGAGTTGGTTTATTTATACCTATTTTTGGTTTATTTTGGTTTTTAGGGGTTGTTTTTAATACAGGTTTTCCCCCATTTATGTCGTTTTTTTCTGAGGTTATAATCTCCATAGGATTTGGGTTTTTAGGAGCTCTAGATTGAGTAGTGTTATTAATCTTTTTTTTTATGTGTGGATTGTATAATATTTATCTATATGTTTTTCCTACACACGGTGGTGTGTCTTTCTTTTTGTCTTCATATTTTTCTTATGATTATTTGTTTTTAGGCTTTATTCATTTTTGGTTTATTTTAATTTTCCCTTTAATGTGTTTGTGATTAATTAGTTTAATAAAAATATTAGTTTGTGGAACTAAAGAAAAA-ATTAGTCTTGGTAATTTTTTATTTTTCTTGAATTTTTCTTTTTATAGGGTTGTTATTTTCTGTTATAGGGAGGTTTTTATTTTTTTACAACTCTTTAGTTTTAAACTTTTTAGTACCAAGTTTTATTATAGACGATTTTAATTTGTCATTTTGTTTTGATTATGTTAGCTGTTTTTTTTTCTCTTGTGTATCTTTTATTAGTTCGGTTGTTTTTATTTATAGTAAATATTACATAAGAGTTAATAGAAAAATTGTTAATTCTGACCAGCTTCGATTCTTGTCTCTTTTATTTTTATTTGTAGTTTCCATATTTTTTTTAGTTTTTTCATACTCTTGATTTTTAGTTATGTTGGGGTGGGATGGTTTAGGGGTTGTTTCTTTTTTACTAGTTATTTACTATAATGACCCAAAAAGTATGGACTCTGGTTTAATTACTTTTTTAACCAATCGTTTAGGAGATTGTTTTTTTTTGTTAAGGTTTATATTTATATTTTATTGTGGGTATTTTTCTTTCAATTATTTAAGTGTAATTGATTTTCTATGATTTTCTGTAATTGTGATAGTTGGTGCTATCACTAAAAGAGCTCAAATACCGTTTTCTGCGTGGCTACCTGCTGCTATAGCAGCCCCAACTCCGGTGTCTTCTTTAGTACATTCTTCTACTTTAGTTACTGCTGGAATTTTTCTATTAATTCGATTTAACTTTATATTAATTAGGGTTTGAGGCTTAATAATACTTATCTCTTTATTAACTATACTTTTGGGTGGTTTATTTGCTAATTATGAGTTAGACTTTAAAAAGATTGTTGCCATATCAACACTAAGGCAGTTAGGTTTTATAGTATTTTCTATTTCCATAGGGAATTGGCTATTAGGTCTATTACATATAATTTTTCACGCTTTCTTTAAAAGGTCTTTGTTTTTATCAACAGGTTCTTTAATACATTTTTTATTTGGGAACCAAGATTCTCGTTTATTTGGGGGATTTTTTATGTCATTTTTTTGTAAATTATTTTTTTCTATAAGTTGTTTATGTCTTATAGGGTTCCCATTTACTTTGGGGTTTTATTCTAAAGATTTTATTTTAGGAAACTTATTATTCTTCAACACTTCTGGGCTTATTGGTTATATTTTTCTTATTTCTTGTTGTTTTACTGTTTCTTATAGTTTACGTCTTTTACTCTTAGGGTACTCTGGTTATTCTTCTTATGACCCATACACTAGTTTTAGTGAGAGAAAAACATTTTTTTATGGGGTTATAATTTTATTTTTAATTAGTACTTTTATTGGAAATTTTTTTTTGTTTTATTTTATCCCATTGAATGTTGTTTTTTCTTTTTTTGAGTTGTTTGTTGGGTTGTTGGTTTTATTTTTTGGGGTATTGACTTATTTTTTTTTGTTTAATTTTTATATTTTTTATTTTATAATAACTATTATAATATTTTTACCTAGGTTGAATTCTTTAATTTCTTCCTTTTTTATAAAAAAAATTTTTTATGAGATAGATAATACATGAAATGAGATTTTTACTGCTAAAGCAAGAGAGAACTTTTTTATTTTTTCTGAGAATGTGACAAAATCTTTTTACTACTCTAGTTTTATTTTTATGGGTGTTATTTTTTCTTTAGTTTTAGTTTTTATTTAA-AAATGTTTTTAGCTTATGAAAGCGTTAGCTTTGAAGGGGCTAAAGGTTT-AAAACATTACCTATTTATAT-----------------------------------------------------------------------------------------ATATATATATATATATATATATATATATATATATAATATA------------------TATTATATATAAATTATATATAAATATATAATATACATATGGTATATACATATGTATATTATATAATAATATATAAT----------------AAATAAATATAATATAATTATAGT--TATAAATAATAAAA-GGTTATATTAAATATATTTATAGTTATAAACATATAAAGACTATAAAAAACCAATTTATTATACAATAAATTGGGTCTTTATATGAA-AT-AATAAAATTAATTATATATTATCTTATT--GAAAGATGTTCAA--TGTGATTAGCAGGATTAGAAGTCCTTTTTT-ACATCTT----TGAAATTTAACCTCTAAATTCAAAGTTTAGTGTGCTTTACACTTTATTTC-------ATAGGCTAGTTTTATTTTACCCTATCAAGATAAACCCTATTAGAGGTTAAGCCTAAAAGAAAAATTAATATTGTTAAAGTTATTATTATAATTAAAAGTGGAGCTTCTTTTAAAGAAGATTTTATTCTTAAAGATGAGTGTTGTGGTTTGAAGGGGGTGTTTATAACTAGTGTGTAAGAACTTCATAAATAGTGGTAAATAAAATAGCATCTTATAATTATTATAACAACTATTATTTCTTTAGGGAAATTTAATTCAACTATGGTTAAGATAATAACTACTTTACCAATAAATATAAAAGATGGTGGGATTCTTCTCATATTTATAATAACTATAATGGCCTCAGAAGTTTTTTTTTTAATGTTGAATGTTTTTATTTTTATGTTTTCTATAAAATTTATGGTAATAATTAAAGAGATAGAGTAGATAAAGAAGTAATATAAGTATGTTACGAGAGATATTATAACTGCTATAAAAAACCATCCATTATTGTTTATAGAAGATAGAATTAGAATAGATTTTATTGATGATGTTTTTTTTATTTTATAAATAGGAGCCACTAAAGTTATTAATCTAATCGTTAAAACTAATATTAAAGTGTTGAAGTATAGTATAATCATAAAAGGTAAAAGTTTTTGTCAGGTTATTAATGTTTTTATTCTTCTAGTTTTTATTTTTAAACTTTGTATAGTCTTTAAATATCATAAATGAAGTGGGAAGGTCCCAGATTTTATAATTAAACATAATATTGAAATAATTGTTAATGTTTTTCTTTCATTTACAGTGGATACAGATACTAAAAAGATAATTGAGGATGTTAATTGAATAATCAGATAAAGTATTGTTGGTTTAACGTTTTCTATATCTTTTTTTAACTCTTTTGTTATTATACCACACATTACTAAAGAGTTGAGTTCTATGGATACCCATAATATTACTCAAGAGGAGGAAGAAATACCTAATATTGTAGATACGATCACTAATCAAAATATATTCCCTTTATTCTTTAACCTTGAAAGAGTTATGTTCATTTAAACTAAGGGAAA---AAGTTATATGATTAATAAAATTAATAAAAAGTATGAAATGGTTATAAATATACCAATGTTAATGTAGGGGTATTCAACAGGGTTTGCTCCAATTCATGTAAGTAAGATTACATTACTTACAAAGATTCAAAAAATAACTTTTTTGATAGGATTGAATTTTTTATTAAATTTTCTTTTTATGAAGCATAGGATTAGTAACACTAGAATTGAGCCGGCTATTGCGCATACTCCACCTAGTTTTGATGGGATAGCCCGAAGGATTGCATATGCAAATAGGAAATACCACTCTGGTTGGATGTGTGTTGGGGTAGATGTTCTTCTAGCTGGGGAAAAATTTTCCACATCTCCTAGCATGTTAGGGTTTAGACAAACCACTGTCATAATTAGAATTATTGATAATATTAAAGGAGTAGAATCTTTTACTAAAAAATAAGGGAAAAATTTTATTTTATCAAAGTCTGTGTTTAACCCTATGGGGTTTGAAGAACCTGGTTTATGAAGTAAGATTAGGTGGACTATAACAAGGGCTGTGATAATAAAAGGTAGAATAAAATGTAATGAGAAGAATCGATTCAAGGTGGGTTGGGATACTGAGAAGTTTCCCCACACTCAGGTTGTTACTTGTGGGCCTAAATATGGGAGGGCTGAGATTATTCTTGTAATAACTGTAGCTCCTCAGAAAGACATTTGCCCTCAAGGTAGAACGTATCCTATGAAAGCAGTTATCATAGTAAGAAGTAGGATAATCACACCTGACCCTCATACTATTGGTATTTTGATTGGAGAGTTAAAATAAATTCCTCGGGCTAGATGGATGTATATAAAAATAAAAAATAATGAAGCTCCATTTCTATGAATGTACCGCATAATTCAACCGTGGTCAATATCCCGCATAATATGTATAACTGATTGAAATGCTAATGATGTTTCTCTTACAAAATTTATTGATAATACTAGTCCTGTAATAATTTGAAGTATTAGTGTTATTCCTAGGAGAAAACCTATGTTTCATAAGTATGAAATTGAAGTTGGGGTTGGTAGGTTTGCTAAAGAATTTATTAATATTTCTACAATAGGATCTTTTTTTGAAATATTTATTTTTTTCATTTATTGTAAAATATCCTTAAAATTCTAAATTTTATGCAAAAATCTGCTTTTACAATAATTTTTGTGGACAAGAAAATGACTTTTTTGCACGAAGTTTTAGAATCTTGACCATTATTGTTATTCATTTTAATTTAGCAT-AACATAATGCGAAGAGTTTAAGCCCTCTTAGATCTTAATTAAAATT-------------------------   [14206]
AD843_Gymnoglyphus_longior_16S_12S                                    ---------------------------------------------------------------------------------------------------------------------------------------------------------------------------------------------------------------------------------------------------------------------------------------------------------------------------------------------------------------------------------------------------------------------------------------------------------------------------------------------------------------------------------------------------------------------------------------------------------------------------------------------------------------------------------------------------------------------------------------------------------------------------------------------------------------------------------------------------------------------------------------------------------------------------------------------------------------------------------------------------------------------------------------------------------------------------------------------------------------------------------------------------------------------------------------------------------------------------------------------------------------------------------------------------------------------------------------------------------------------------------------------------------------------------------------------------------------------------------------------------------------------------------------------------------------------------------------------------------------------------------------------------------------------------------------------------------------------------------------------------------------------------------------------------------------------------------------------------------------------------------------------------------------------------------------------------------------------------------------------------------------------------------------------------------------------------------------------------------------------------------------------------------------------------------------------------------------------------------------------------------------------------------------------------------------------------------------------------------------------------------------------------------------------------------------------------------------------------------------------------------------------------------------------------------------------------------------------------------------------------------------------------------------------------------------------------------------------------------------------------------------------------------------------------------------------------------------------------------------------------------------------------------------------------------------------------------------------------------------------------------------------------------------------------------------------------------------------------------------------------------------------------------------------------------------------------------------------------------------------------------------------------------------------------------------------------------------------------------------------------------------------------------------------------------------------------------------------------------------------------------------------------------------------------------------------------------------------------------------------------------------------------------------------------------------------------------------------------------------------------------------------------------------------------------------------------------------------------------------------------------------------------------------------------------------------------------------------------------------------------------------------------------------------------------------------------------------------------------------------------------------------------------------------------------------------------------------------------------------------------------------------------------------------------------------------------------------------------------------------------------------------------------------------------------------------------------------------------------------------------------------------------------------------------------------------------------------------------------------------------------------------------------------------------------------------------------------------------------------------------------------------------------------------------------------------------------------------------------------------------------------------------------------------------------------------------------------------------------------------------------------------------------------------------------------------------------------------------------------------------------------------------------------------------------------------------------------------------------------------------------------------------------------------------------------------------------------------------------------------------------------------TTTTAA---GTAA-AATTTTTA-TAGGTGAAA-TTTTAATATTTT---TA----TTTTTAGTTGATAT--------------ATGTAACTAATATATAAAATAGGATTAGATACCCTAGTAT-TTTAGGTT------TAATTATTAAGTAGTAAATAATTT---TTATTAAACTTAATTTTT--TTGGCGGTTTATTATTCT-TTCACAGGAATTTGTTAATTTTAAAAGATAACCCGCTTTTATTA--TAACCAACTT---------AAATTTTATGTATGGCTGTT------AAGCTTTAATTTAGTTATTT--TTGCTTTAAGATTTAAGTTTCTTTAA-------TTCAGGTCTTTATGTAGA----TTATAGG-TTGGTTTTTAGTGAGTTACTAA-------------AATAGGTTTATTTTGTTATATA---AATTATTAAT-GTGGATGTGATAGTAAAATAATA------ATAAAATTTTTATTT--GAATTA--GCACTTAATAAAAGTACATATCGCCCGtCACtCT-----TTTGAT----AGATAAGTCGTAACAAAGTAGGGGTACTGGAAGGtGTTTCTTGTTT-----AGAGTT----TATTGTTTTTTTGCTTACAACAAAA--AATTTTTT------AaCtCTtCTTTTTT-AGTAT-TTAGTTTAAATTATATTATATATATTT------------------------------ATTTTTTTTtGAtATtAGAAtCCCCgtGaGGGAG----------------------------------tGGtTTTAGTTTATtGATTaCCtTTtGTAtAAGGGtTAGtAgAA--GTTAAATtGT--TtGCTTTTT-ATTAGAATAAAAA-AGAtCTTaCATTAGTTA---TTAA-tATT----AGA-ATTAATTTAAAATTTTTGTAAtGaGtGAtACgCTTT-GGTTTTTTTAATTAaCTAAAtATTTATTTA----ATAAGGaGGGG--GtAAAA-CtCTTtCTtAAAAATTTt----------------------------------------------------------------------------------------------ATTTTTTTTAtGtTttCCttAATAGTAGGGGTTTGTGTAGTAAC-TATAGAACTTTATTTATTATATTACTTG-TTTTAACTTATT--------------------TTTAAATTATTAGATTAGTAGAGATGTATTAGATT-TTATTTTTATTTTATTATAATTAAT-------------ATTTATAAATATTACTTTTATGTTACTAATT-AAACCTAAGACTGGTTATTTAAACCATAGTTGTAA--TGT----TTATAATTG-TTTCTGCTCTATGT---TTTTATTAATGGCTGTGAT-------TTTCACaCTAAGGTAGCGAAGTCATTAGTTATTTTATTGATAACCtGTATGAATGAGGTTTCT-TAGGTTAAATTC--TTTTTTATT-------------TTTAAATTATATTGTTGTTGAAAATAACAATATAT-TCCTTAAGACTAAAAGACCCTG-GGATTTTTATACT------------------CTTTA-----------------AGTATTTGGTTGGGGAAATAATATTATTTAAATAAAAATATTTTGTTATTTT---------------------ATTGAACTTTTAT--TAAAGATAGATGG--AAAAATACCCCAGGGATAACAGCTTAATTATTTTTATTAGTTCTTATATGTAAAATAGTTTAAGACCTCGATGTTGGATTGAAATTA-TTTTTAGGTGTAGAGACTTAG-AGAGTAAGACTGTTCGTCTTTtAAATTTTCACATGA---------------------------------------------------------------------------------------------------------------------------------------------------------------------------------------------------------------------------------------------------------------------------------------------------------------------------------------------------------------------------------------------------------------------------------------------------------------------------------------------------------------------------------------------------------------------------------------------------------------------------------------------------------------------------------------------------------------------------------------------------------------------------------------------------------------------------------------------------------------------------------------------------------------------------------------------------------------------------------------------------------------------------------------------------------------------------------------------------------------------------------------------------------------------------------------------------------------------------------------------------------------------------------------------------------------------------------------------------------------------------------------------------------------------------------------------------------------------------------------------------------------------------------------------------------------------------------------------------------------------------------------------------------------------------------------------------------------------------------------------------------------------------------------------------------------------------------------------------------------------------------------------------------------------------------------------------------------------------------------------------------------------------------------------------------------------------------------------------------------------------------------------------------------------------------------------------------------------------------------------------------------------------------------------------------------------------------------------------------------------------------------------------------------------------------------------------------------------------------------------------------------------------------------------------------------------------------------------------------------------------------------------------------------------------------------------------------------------------------------------------------------------------------------------------------------------------------------------------------------------------------------------------------------------------------------------------------------------------------------------------------------------------------------------------------------------------------------------------------------------------------------------------------------------------------------------------------------------------------------------------------------------------------------------------------------------------------------------------------------------------------------------------------------------------------------------------------------------------------------------------------------------------------------------------------------------------------------------------------------------------------------------------------------------------------------------------------------------------------------------------------------------------------------------------------------------------------------------------------------------------------------------------------------------------------------------------------------------------------------------------------------------------------------------------------------------------------------------------------------------------------------------------------------------------------------------------------------------------------------------------------------------------------------------------------------------------------------------------------------------------------------------------------------------------------------------------------------------------------------------------------------------------------------------------------------------------------------------------------------------------------------------------------------------------------------------------------------------------------------------------------------------------------------------------------------------------------------------------------------------------------------------------------------------------------------------------------------------------------------------------------------------------------------------------------------------------------------------------------------------------------------------------------------------------------------------------------------------------------------------------------------------------------------------------------------------------------------------------------------------------------------------------------------------------------------------------------------------------------------------------------------------------------------------------------------------------------------------------------------------------------------------------------------------------------------------------------------------------------------------------------------------------------------------------------------------------------------------------------------------------------------------------------------------------------------------------------------------------------------------------------------------------------------------------------------------------------------------------------------------------------------------------------------------------------------------------------------------------------------------------------------------------------------------------------------------------------------------------------------------------------------------------------------------------------------------------------------------------------------------------------------------------------------------------------------------------------------------------------------------------------------------------------------------------------------------------------------------------------------------------------------------------------------------------------------------------------------------------------------------------------------------------------------------------------------------------------------------------------------------------------------------------------------------------------------------------------------------------------------------------------------------------------------------------------------------------------------------------------------------------------------------------------------------------------------------------------------------------------------------------------------------------------------------------------------------------------------------------------------------------------------------------------------------------------------------------------------------------------------------------------------------------------------------------------------------------------------------------------------------------------------------------------------------------------------------------------------------------------------------------------------------------------------------------------------------------------------------------------------------------------------------------------------------------------------------------------------------------------------------------------------------------------------------------------------------------------------------------------------------------------------   [1452]
AD953_12S_Gymnoglyphus_osu                                    --------------------------------------------------------------------------------------------------------------------------------------------------------------------------------------------------------------------------------------------------------------------------------------------------------------------------------------------------------------------------------------------------------------------------------------------------------------------------------------------------------------------------------------------------------------------------------------------------------------------------------------------------------------------------------------------------------------------------------------------------------------------------------------------------------------------------------------------------------------------------------------------------------------------------------------------------------------------------------------------------------------------------------------------------------------------------------------------------------------------------------------------------------------------------------------------------------------------------------------------------------------------------------------------------------------------------------------------------------------------------------------------------------------------------------------------------------------------------------------------------------------------------------------------------------------------------------------------------------------------------------------------------------------------------------------------------------------------------------------------------------------------------------------------------------------------------------------------------------------------------------------------------------------------------------------------------------------------------------------------------------------------------------------------------------------------------------------------------------------------------------------------------------------------------------------------------------------------------------------------------------------------------------------------------------------------------------------------------------------------------------------------------------------------------------------------------------------------------------------------------------------------------------------------------------------------------------------------------------------------------------------------------------------------------------------------------------------------------------------------------------------------------------------------------------------------------------------------------------------------------------------------------------------------------------------------------------------------------------------------------------------------------------------------------------------------------------------------------------------------------------------------------------------------------------------------------------------------------------------------------------------------------------------------------------------------------------------------------------------------------------------------------------------------------------------------------------------------------------------------------------------------------------------------------------------------------------------------------------------------------------------------------------------------------------------------------------------------------------------------------------------------------------------------------------------------------------------------------------------------------------------------------------------------------------------------------------------------------------------------------------------------------------------------------------------------------------------------------------------------------------------------------------------------------------------------------------------------------------------------------------------------------------------------------------------------------------------------------------------------------------------------------------------------------------------------------------------------------------------------------------------------------------------------------------------------------------------------------------------------------------------------------------------------------------------------------------------------------------------------------------------------------------------------------------------------------------------------------------------------------------------------------------------------------------------------------------------------------------------------------------------------------------------------------------------------------------------------------------------------------------------------------------------------------------------------------------------------------------------------------------------------------------------------------------------------------------------------------------------------------TTAAT----TAGG---TTTATTTTA---ATAA-AAATTTTA-TAGGTGGAA-TTTTAATATTTT---TA----TTTTTAGTTGATGT--------------GTGTAACTAATATGTAAAATAGGATTAGATACCCTAGTAT-TTTAGGTT------TAATTATTAAGTAGTAAATAATTT---TTATTAAACTTAATTTTT--TTGGCGGTTTACTATTCT-TTCACAGGAATTTGTTAATTTTAAAAGATAACCCGCTTTTATTA--TAACCAACTT---------AAATTTTATGTATGGCTGTT------AAGCTTTAATTTAATTATTT--TTGCTTTAAGATTTATATTTCTATAA-------TTCAGGTCTTTATGTAGA----CTATAGG-TTGGTTTTTAGTGAGTTACTAA-------------AATAAGGTTGTTTTGTTATATA---AACTATTAAT-ATGGATGTGATAGTAAAATAATA------ATAAAATTTTTATTT--GAACTA--GCACTTAGTAAAAGTACATATCGCCCGTCACTCT-----TTTGAT----AGATAAGTCGTAACAAAGTAGGGGTACTGGAAGGTGCTTCTTGTTT-----AGAGTT------TTTATTTTTTGCTTACAACAAAA--ATTTTTTT------AACtCTtCTTTATTAATAAT---TAGTTTAAATTATAA-TAAAT-ATATtGTTTTTTTT------------------------------------------------------------------------------------------------------------------------------------------------------------------------------------------------------------------------------------------------------------------------------------------------------------------------------------------------------------------------------------------------------------------------------------------------------------------------------------------------------------------------------------------------------------------------------------------------------------------------------------------------------------------------------------------------------------------------------------------------------------------------------------------------------------------------------------------------------------------------------------------------------------------------------------------------------------------------------------------------------------------------------------------------------------------------------------------------------------------------------------------------------------------------------------------------------------------------------------------------------------------------------------------------------------------------------------------------------------------------------------------------------------------------------------------------------------------------------------------------------------------------------------------------------------------------------------------------------------------------------------------------------------------------------------------------------------------------------------------------------------------------------------------------------------------------------------------------------------------------------------------------------------------------------------------------------------------------------------------------------------------------------------------------------------------------------------------------------------------------------------------------------------------------------------------------------------------------------------------------------------------------------------------------------------------------------------------------------------------------------------------------------------------------------------------------------------------------------------------------------------------------------------------------------------------------------------------------------------------------------------------------------------------------------------------------------------------------------------------------------------------------------------------------------------------------------------------------------------------------------------------------------------------------------------------------------------------------------------------------------------------------------------------------------------------------------------------------------------------------------------------------------------------------------------------------------------------------------------------------------------------------------------------------------------------------------------------------------------------------------------------------------------------------------------------------------------------------------------------------------------------------------------------------------------------------------------------------------------------------------------------------------------------------------------------------------------------------------------------------------------------------------------------------------------------------------------------------------------------------------------------------------------------------------------------------------------------------------------------------------------------------------------------------------------------------------------------------------------------------------------------------------------------------------------------------------------------------------------------------------------------------------------------------------------------------------------------------------------------------------------------------------------------------------------------------------------------------------------------------------------------------------------------------------------------------------------------------------------------------------------------------------------------------------------------------------------------------------------------------------------------------------------------------------------------------------------------------------------------------------------------------------------------------------------------------------------------------------------------------------------------------------------------------------------------------------------------------------------------------------------------------------------------------------------------------------------------------------------------------------------------------------------------------------------------------------------------------------------------------------------------------------------------------------------------------------------------------------------------------------------------------------------------------------------------------------------------------------------------------------------------------------------------------------------------------------------------------------------------------------------------------------------------------------------------------------------------------------------------------------------------------------------------------------------------------------------------------------------------------------------------------------------------------------------------------------------------------------------------------------------------------------------------------------------------------------------------------------------------------------------------------------------------------------------------------------------------------------------------------------------------------------------------------------------------------------------------------------------------------------------------------------------------------------------------------------------------------------------------------------------------------------------------------------------------------------------------------------------------------------------------------------------------------------------------------------------------------------------------------------------------------------------------------------------------------------------------------------------------------------------------------------------------------------------------------------------------------------------------------------------------------------------------------------------------------------------------------------------------------------------------------------------------------------------------------------------------------------------------------------------------------------------------------------------------------------------------------------------------------------------------------------------------------------------------------------------------------------------------------------------------------------------------------------------------------------------------------------------------------------------------------------------------------------------------------------------------------------------------------------------------------------------------------------------------------------------------------------------------------------------------------------------------------------------------------------------------------------------------------------------------------------------------------------------------------------------------------------------------------------------------------------------------------------------------------------------------------------------------------------------------------------------------------------------------------------------------------------------------------------------------------------------------------------------------------------------------------------------------------------------------------------------------------------------------------------------------------------------------------------------------------------------------------------------------------------------------------------------------------------------------------------------------------------------------------------------------------------------------------------------------------------------------------------------------------------------------------------------------------------------------------------------------------------------------------------------------------------------------------------------------------------------------------------------------------------------------------------------------------------------------------------------------------------------------------------------------------------------------   [595]
Dermatophagoides_pteronyssinus_12S_16S                                    -----------------------------------------------------------------------------------------------------------------------------------------------------------------------------------------------------------------------------------------------------------------------------------------------------------------------------------------------------------------------------------------------------------------------------------------------------------------------------------------------------------------------------------------------------------------------------------------------------------------------------------------------------------------------------------------------------------------------------------------------------------------------------------------------------------------------------------------------------------------------------------------------------------------------------------------------------------------------------------------------------------------------------------------------------------------------------------------------------------------------------------------------------------------------------------------------------------------------------------------------------------------------------------------------------------------------------------------------------------------------------------------------------------------------------------------------------------------------------------------------------------------------------------------------------------------------------------------------------------------------------------------------------------------------------------------------------------------------------------------------------------------------------------------------------------------------------------------------------------------------------------------------------------------------------------------------------------------------------------------------------------------------------------------------------------------------------------------------------------------------------------------------------------------------------------------------------------------------------------------------------------------------------------------------------------------------------------------------------------------------------------------------------------------------------------------------------------------------------------------------------------------------------------------------------------------------------------------------------------------------------------------------------------------------------------------------------------------------------------------------------------------------------------------------------------------------------------------------------------------------------------------------------------------------------------------------------------------------------------------------------------------------------------------------------------------------------------------------------------------------------------------------------------------------------------------------------------------------------------------------------------------------------------------------------------------------------------------------------------------------------------------------------------------------------------------------------------------------------------------------------------------------------------------------------------------------------------------------------------------------------------------------------------------------------------------------------------------------------------------------------------------------------------------------------------------------------------------------------------------------------------------------------------------------------------------------------------------------------------------------------------------------------------------------------------------------------------------------------------------------------------------------------------------------------------------------------------------------------------------------------------------------------------------------------------------------------------------------------------------------------------------------------------------------------------------------------------------------------------------------------------------------------------------------------------------------------------------------------------------------------------------------------------------------------------------------------------------------------------------------------------------------------------------------------------------------------------------------------------------------------------------------------------------------------------------------------------------------------------------------------------------------------------------------------------------------------------------------------------------------------------------GGGTTGGATGAAAGCCTATATTTTG--TTTATTTTAATTCTTTAT-----------------------GGGAATG-TTTTATTTA-TATTTTC----------------------CAATAGTTGG-GTTTTTATAA---AAA-TTGTTAAAGGG-TTAGAAGACTAA--GTT-TGTGCCAGCAGTCGCGGTCATACT-CTATTCTTT---AAATTTTG---TTTCTTTAT----AAGG---TTGATTTTT---TATTTTACCCTTA-AGGGTGAAA-TTTTAAGGTTTT---AT-----TTTTAGAAGTCTAT----------AAAAGGTAACTGTAACTAAGAATAGGATTAGATACCCTAGTAT-TTTAGGG-------TTATTATTAAGTAGTAGATAATTT---TTATTAAACTTAATTTTT--CTGGCGGTTTATTACCCA-TTCACAGGAATTTGTTAATTTTAAAAGATAACCCGCCTTTATTA--TAACCAATCT---------AAATTTTATGTACGGCTGTT------AGGCTTTAATTTAATTATTT--TTGCTTTAAGATTTAATCCC--TTAA-------TTCAGGTCTATGTGTAGA----AGATAAA-TTGGTTTTTAATGAGTTACTAT-------------AATAGGGGAATTTTTTTATATAA--ATAATTTAAT-TTGGATGTGAAAGTAAAATAGAT-----ATTAAAATTTCTATTT--GAAGAA--GGACCTAATAAAAGTACATATCGCCCGTCACTCT-----TTTGAT----AGATAAGTCGTAACAAAGTAGGAGTACTGGAAAGTGCTTCTTGT---------------------------------------------------------------------------------------------------------------------------------------------------------------------------------------------------------------------------------------------------------------------------------------------------------------------------------------------------------------------------------------------------------------------------------------------------------------------------------------------------------------------------------------------------------------------------------------------------------------------------------------------------------------------------------------------------------------------------------------------------------------------------------------------------------------------------------------------------------------------------------------------------------------------------------------------------------------------------------------------------------------------------------------------------------------------------------------------------------------------------------------------------------------------------------------------------------------------------------------------------------------------------------------------------------------------------------------------------------------------------------------------------------------------------------------------------------------------------------------------------------------------------------------------------------------------------------------------------------------------------------------------------------------------------------------------------------------------------------------------------------------------------------------------------------------------------------------------------------------------------------------------------------------------------------------------------------------------------------------------------------------------------------------------------------------------------------------------------------------------------------------------------------------------------------------------------------------------------------------------------------------------------------------------------------------------------------------------------------------------------------------------------------------------------------------------------------------------------------------------------------------------------------------------------------------------------------------------------------------------------------------------------------------------------------------------------------------------------------------------------------------------------------------------------------------------------------------------------------------------------------------------------------------------------------------------------------------------------------------------------------------------------------------------------------------------------------------------------------------------------------------------------------------------------------------------------------------------------------------------------------------------------------------------------------------------------------------------------------------------------------------------------------------------------------------------------------------------------------------------------------------------------------------------------------------------------------------------------------------------------------------------------------------------------------------------------------------------------------------------------------------------------------------------------------------------------------------------------------------------------------------------------------------------------------------------------------------------------------------------------------------------------------------------------------------------------------------------------------------------------------------------------------------------------------------------------------------------------------------------------------------------------------------------------------------------------------------------------------------------------------------------------------------------------------------------------------------------------------------------------------------------------------------------------------------------------------------------------------------------------------------------------------------------------------------------------------------------------------------------------------------------------------------------------------------------------------------------------------------------------------------------------------------------------------------------------------------------------------------------------------------------------------------------------------------------------------------------------------------------------------------------------------------------------------------------------------------------------------------------------------------------------------------------------------------------------------------------------------------------------------------------------------------------------------------------------------------------------------------------------------------------------------------------------------------------------------------------------------------------------------------------------------------------------------------------------------------------------------------------------------------------------------------------------------------------------------------------------------------------------------------------------------------------------------------------------------------------------------------------------------------------------------------------------------------------------------------------------------------------------------------------------------------------------------------------------------------------------------------------------------------------------------------------------------------------------------------------------------------------------------------------------------------------------------------------------------------------------------------------------------------------------------------------------------------------------------------------------------------------------------------------------------------------------------------------------------------------------------------------------------------------------------------------------------------------------------------------------------------------------------------------------------------------------------------------------------------------------------------------------------------------------------------------------------------------------------------------------------------------------------------------------------------------------------------------------------------------------------------------------------------------------------------------------------------------------------------------------------------------------------------------------------------------------------------------------------------------------------------------------------------------------------------------------------------------------------------------------------------------------------------------------------------------------------------------------------------------------------------------------------------------------------------------------------------------------------------------------------------------------------------------------------------------------------------------------------------------------------------------------------------------------------------------------------------------------------------------------------------------------------------------------------------------------------------------------------------------------------------------------------------------------------------------------------------------------------------------------------------------------------------------------------------------------------------------------------------------------------------------------------------------------------------------------------------------------------------------------------------------------------------------------------------------------------------------------------------------------------------------------------------------------------------------------------------------------------------------------------------------------------------------------------------------------------------------------------------------------------------------------------------------------------------------------------------------------------------------------------------------------------------------------------------------------------------------------------------------------------------------------------------------------------------------------------------------------------------------------------------------------------------------------------------------------------------------------------------------------------------------------------------------------------------------------------------------------------------------------------------   [665]
AD516_Sturnophagoides_bakeri_16S_12S                                    ----------------------------------------------------------------------------------------------------------------------------------------------------------------------------------------------------------------------------------------------------------------------------------------------------------------------------------------------------------------------------------------------------------------------------------------------------------------------------------------------------------------------------------------------------------------------------------------------------------------------------------------------------------------------------------------------------------------------------------------------------------------------------------------------------------------------------------------------------------------------------------------------------------------------------------------------------------------------------------------------------------------------------------------------------------------------------------------------------------------------------------------------------------------------------------------------------------------------------------------------------------------------------------------------------------------------------------------------------------------------------------------------------------------------------------------------------------------------------------------------------------------------------------------------------------------------------------------------------------------------------------------------------------------------------------------------------------------------------------------------------------------------------------------------------------------------------------------------------------------------------------------------------------------------------------------------------------------------------------------------------------------------------------------------------------------------------------------------------------------------------------------------------------------------------------------------------------------------------------------------------------------------------------------------------------------------------------------------------------------------------------------------------------------------------------------------------------------------------------------------------------------------------------------------------------------------------------------------------------------------------------------------------------------------------------------------------------------------------------------------------------------------------------------------------------------------------------------------------------------------------------------------------------------------------------------------------------------------------------------------------------------------------------------------------------------------------------------------------------------------------------------------------------------------------------------------------------------------------------------------------------------------------------------------------------------------------------------------------------------------------------------------------------------------------------------------------------------------------------------------------------------------------------------------------------------------------------------------------------------------------------------------------------------------------------------------------------------------------------------------------------------------------------------------------------------------------------------------------------------------------------------------------------------------------------------------------------------------------------------------------------------------------------------------------------------------------------------------------------------------------------------------------------------------------------------------------------------------------------------------------------------------------------------------------------------------------------------------------------------------------------------------------------------------------------------------------------------------------------------------------------------------------------------------------------------------------------------------------------------------------------------------------------------------------------------------------------------------------------------------------------------------------------------------------------------------------------------------------------------------------------------------------------------------------------------------------------------------------------------------------------------------------------------------------------------------------------------------------------------------------------------------------------------------------------------------------------------------------------------------------------------------------------------------------------------------------------------------------------------------TTTCTtATa------------TTAAAAGG---ATGGTTAACTTTA-TGGGTGAAA-TTTTAAAGTAAA---GT---GTGGGAAGTAGAGGA-------------AGTGTAACTTTTATGGGGAATAGGATTAGATACCCTAGTACTTTTAGGG-------TTATTATAAAGTAGTAAATAATTT---TTATTAAACTTAATTTTT--CTGGCGGTTTATTACCCT-TTCACAGGAATTTGTTAATTTTGAAAGATAGCCCGCTTTTATTA--TAACCAATTT---------AAATTTTATGTACGGTTGTT------TAGCTTTAATTTAATTATTT--TTGCAAAAAAA-TTATTTTT--GTAA-------TTCAGACCTTTGTGTAGA----GTATAAA-TTGGTTTTTAATGAGTTACAAT-------------AATAAGAGGTGTTTTTTATAT----AATATGGAAT-TTGGATGTGAAAGTAAAATAAAA------ATAAAATTTTTATTT--GATTG---GGACCTAATAAAAGTACATATCGCCCGTCGCTCT-----TTTGAT----AGATAAGTCGTAACAAAGTAGGAGTACTGGAAAGTGTTTCTTGTTT-----AGAGTT-----TTTATTTTTTTGCTTACAACAAAG--AATTTTTT------AACtCTTTTTAATTaCATATTTAAGATTACTATTTAAAGtGGAACTT-------------------------------AATGATTTACGAGTTTGGCTTTCTTGTAAGAGGt----------------------------------GGGTAGAAATTTTTATGTTaCCTTTTGTATAAGGGTTGGTAGA---GTTGATGTAT-TTTTAATAT--TTTAGAATAAGGA-GGATYTTATAAGAGTTT---TTTT-aCTT----GTT-AGTAAGTTAAAATTTTTATAAGGAGTAATACGCTTT-CGTTTTCTTAGTTAACTAAAAAAAAaTTAG----taACAAAGGGG---TAAG--TTCTTTGTTAAACTTTTAAT--------------------------------------------------------------------------------------------CTTAATTTTTAATTTTCTTTAATAGTAGGGAAGTGTGTAATAACTTAAGAGG-TTTAGTTAAAGTAATATTTT-TGGTTTTAGATGTATT----------------AATTAATTATTTAATTAGTAGAAAATTTATGTATT-CTTAAAAAATTTTAGTTTTAGTT---------------ATATAGTAAATATTATTTTGTTTTACTGATT-AAACCTGAGACTGGTTATTAAAACCATAGCTGTAA--TAT----TTACAGTTT-TTTCTGCCCTATGA----TTTTTAAATGGCTGTGGT-------TTTCACaCTAAGGTAGCGAGATCATTAGTTATCTAATTAATAACTAGTATGAATGAAACCTCT-TGGGTAAAATTA--TTTTTAATT-------------TTTAATTTATATTATTGTTGAAAATAACAATATAT-CTTTTAAGACTAAAAGACCCCG-GGATTTTTATACTTTT---------------ATTT---------------AAAAGTGTTTTGTTGGGGTAATAAAGTTATTCAAATAAAAATATATTTTTATTTT---------------------ATTGAACTTTTAT--TATAGATAGGTGGT-TAAAATACCCCGGGGATAACAGCTTAATTATTTTTATTAGTTCTTATATATAAAATAGTTTGAGACCTCGATGTTGGATTAAAAATA-TTATTGGGTGAAGAAGCCTAA-TGGATAGGACTGTTCGTCCTTTAAA-TTTTACATGA---------------------------------------------------------------------------------------------------------------------------------------------------------------------------------------------------------------------------------------------------------------------------------------------------------------------------------------------------------------------------------------------------------------------------------------------------------------------------------------------------------------------------------------------------------------------------------------------------------------------------------------------------------------------------------------------------------------------------------------------------------------------------------------------------------------------------------------------------------------------------------------------------------------------------------------------------------------------------------------------------------------------------------------------------------------------------------------------------------------------------------------------------------------------------------------------------------------------------------------------------------------------------------------------------------------------------------------------------------------------------------------------------------------------------------------------------------------------------------------------------------------------------------------------------------------------------------------------------------------------------------------------------------------------------------------------------------------------------------------------------------------------------------------------------------------------------------------------------------------------------------------------------------------------------------------------------------------------------------------------------------------------------------------------------------------------------------------------------------------------------------------------------------------------------------------------------------------------------------------------------------------------------------------------------------------------------------------------------------------------------------------------------------------------------------------------------------------------------------------------------------------------------------------------------------------------------------------------------------------------------------------------------------------------------------------------------------------------------------------------------------------------------------------------------------------------------------------------------------------------------------------------------------------------------------------------------------------------------------------------------------------------------------------------------------------------------------------------------------------------------------------------------------------------------------------------------------------------------------------------------------------------------------------------------------------------------------------------------------------------------------------------------------------------------------------------------------------------------------------------------------------------------------------------------------------------------------------------------------------------------------------------------------------------------------------------------------------------------------------------------------------------------------------------------------------------------------------------------------------------------------------------------------------------------------------------------------------------------------------------------------------------------------------------------------------------------------------------------------------------------------------------------------------------------------------------------------------------------------------------------------------------------------------------------------------------------------------------------------------------------------------------------------------------------------------------------------------------------------------------------------------------------------------------------------------------------------------------------------------------------------------------------------------------------------------------------------------------------------------------------------------------------------------------------------------------------------------------------------------------------------------------------------------------------------------------------------------------------------------------------------------------------------------------------------------------------------------------------------------------------------------------------------------------------------------------------------------------------------------------------------------------------------------------------------------------------------------------------------------------------------------------------------------------------------------------------------------------------------------------------------------------------------------------------------------------------------------------------------------------------------------------------------------------------------------------------------------------------------------------------------------------------------------------------------------------------------------------------------------------------------------------------------------------------------------------------------------------------------------------------------------------------------------------------------------------------------------------------------------------------------------------------------------------------------------------------------------------------------------------------------------------------------------------------------------------------------------------------------------------------------------------------------------------------------------------------------------------------------------------------------------------------------------------------------------------------------------------------------------------------------------------------------------------------------------------------------------------------------------------------------------------------------------------------------------------------------------------------------------------------------------------------------------------------------------------------------------------------------------------------------------------------------------------------------------------------------------------------------------------------------------------------------------------------------------------------------------------------------------------------------------------------------------------------------------------------------------------------------------------------------------------------------------------------------------------------------------------------------------------------------------------------------------------------------------------------------------------------------------------------------------------------------------------------------------------------------------------------------------------------------------------------------------------------------------------------------------------------------------------------------------------------------------------------------------------------------------------------------------------------------------------------------------------------------------------------------------------------------------------------------------------------------------------------------------------------------------------------------------------------------------   [1466]
AD514_Sancassania_16S_12S                                    ------------------------------------------------------------------------------------------------------------------------------------------------------------------------------------------------------------------------------------------------------------------------------------------------------------------------------------------------------------------------------------------------------------------------------------------------------------------------------------------------------------------------------------------------------------------------------------------------------------------------------------------------------------------------------------------------------------------------------------------------------------------------------------------------------------------------------------------------------------------------------------------------------------------------------------------------------------------------------------------------------------------------------------------------------------------------------------------------------------------------------------------------------------------------------------------------------------------------------------------------------------------------------------------------------------------------------------------------------------------------------------------------------------------------------------------------------------------------------------------------------------------------------------------------------------------------------------------------------------------------------------------------------------------------------------------------------------------------------------------------------------------------------------------------------------------------------------------------------------------------------------------------------------------------------------------------------------------------------------------------------------------------------------------------------------------------------------------------------------------------------------------------------------------------------------------------------------------------------------------------------------------------------------------------------------------------------------------------------------------------------------------------------------------------------------------------------------------------------------------------------------------------------------------------------------------------------------------------------------------------------------------------------------------------------------------------------------------------------------------------------------------------------------------------------------------------------------------------------------------------------------------------------------------------------------------------------------------------------------------------------------------------------------------------------------------------------------------------------------------------------------------------------------------------------------------------------------------------------------------------------------------------------------------------------------------------------------------------------------------------------------------------------------------------------------------------------------------------------------------------------------------------------------------------------------------------------------------------------------------------------------------------------------------------------------------------------------------------------------------------------------------------------------------------------------------------------------------------------------------------------------------------------------------------------------------------------------------------------------------------------------------------------------------------------------------------------------------------------------------------------------------------------------------------------------------------------------------------------------------------------------------------------------------------------------------------------------------------------------------------------------------------------------------------------------------------------------------------------------------------------------------------------------------------------------------------------------------------------------------------------------------------------------------------------------------------------------------------------------------------------------------------------------------------------------------------------------------------------------------------------------------------------------------------------------------------------------------------------------------------------------------------------------------------------------------------------------------------------------------------------------------------------------------------------------------------------------------------------------------------------------------------------------------------------------------------------------------------------------------------------------------------------CTAAAAAAATTTT-TGAGTGAAA-TTAAAACTTTCT---TT----TTTTATGTCGATTG-----------CTTGTGATTTTTCTTTAAGAACTAGGATTAGATACCCTATTAC-TAAAAGG-------TTAGTATAAAGTAGTAATGAATAA---ATCTAAAACTTAATTTTT--CTGGCGGTTCACTATTCT-TTTAGAGGAGCTTGTTTAGGTAAATTGATAACCCGCCTTTATTT--TCTCTACCCT---------TTACTTTATGTACGGCTGTG------AAGCTATAATTTTCAGGTTA--TTGCTATAATCTTTGTAAGAC-GCAA-------TTCAGGTCAATGTGTAGG----TGATAGG-GTAGTCTTAATTGAGCTACTTT----TATTTTTTCAAGGATTATAAACTTTTACTT----ATGCTTTAAA-TTGGATTTAATAGTAAAATAGAA------ATTAAACTTTTATTT--GGTTAA--GATCTGGGTGAAAGTACATATCGCCCGTCGCTCT-----TTTGAT----AGATAAGTCGTAACAAAGTAGGAGTACTGGAAGGTGCTTCTTGTTT-----AGAGTT----TAATAAATTCTTGCTTACAACAAGG--AGTTCTTT------AACTCTCTTTTTAGTGTTTACTTCATACTTTGTTATTTTTTATTTT--------------------------------ACTTCTTTGATAGGTTAGAA-TCCTGTAAGGGGC----------------------------------TTTTCTTGGGTTTATTTTTACCTTTTGTATAAGGGTTTCTAGAT--GGCTTGTAAT-CTTTTACTT--TTTAGAAATAAGG-GGATTTTTTGAGATATT---TTTA-CTTT----TTT-ATTGATTTTAATATCTTAAAAGGAGTGAAACGCTGT-CGTCCTTTGAGCTAACTATGTTAGATATATT---ATTGGAAGGGG---TAAG--CCCTTTTTTCTTCTTGTCAT------------------------------------------------------------------------------------------AAAAGAAGTTTTTTTAAGTTTTAGTGGTAAACTTTAGTGTAATAACTTAACTTTGTTGCGATCAAGAATTATTAT-TCTTTTAAAATTTTTA----------------TTTTAATTAGAGCATGAGTAGGGGCTTTTAACTTT-TTCTTATCATTTTTAATTTTTTT---------------GTTAGACAAAAATTTAATGAATTTACTTTTT-CCCTTTAAGTCTGTTTATTAAAATCTTAGCCTATT--TAAA---TCTAGGTTA-CTCCTGCCCTATGGG-AATTTCTTAATGGCTGTAGA-----TTTTCTACACTAAGGTAGCGATATCATTAGTCACTTAATTAGTAACTTGTATGAATGGAGCCTCT-TAGGGTGGATTA--TTCTTTCTTT------------CTTAAATTATGCTTTTGTTGAAAATAACAAATTTT-CCCCTTAGACAAAAAGACCCTA-GAATTTTTATTA-----------------GTCTTATGTA---------------TATTTTAGTTGGGGCAACAGTAAAATTTTTATATCAAGAATTTTTTTGTT----------------------TTTGAACTCTATTTATTAGGAYAGGTTGA-GAAAATACTCTAGGGATAACAGCTTTATTACTCTTTTGAGTTCTTATCAATAGAGTGGCTTGGGACCTCGATGTTGGATTGAAGTGA-CCCTTTGGTGTAGAAGCTGAAGCAGGTAGGACTGTTCGTCCGTTAAA--------------------------------------------------------------------------------------------------------------------------------------------------------------------------------------------------------------------------------------------------------------------------------------------------------------------------------------------------------------------------------------------------------------------------------------------------------------------------------------------------------------------------------------------------------------------------------------------------------------------------------------------------------------------------------------------------------------------------------------------------------------------------------------------------------------------------------------------------------------------------------------------------------------------------------------------------------------------------------------------------------------------------------------------------------------------------------------------------------------------------------------------------------------------------------------------------------------------------------------------------------------------------------------------------------------------------------------------------------------------------------------------------------------------------------------------------------------------------------------------------------------------------------------------------------------------------------------------------------------------------------------------------------------------------------------------------------------------------------------------------------------------------------------------------------------------------------------------------------------------------------------------------------------------------------------------------------------------------------------------------------------------------------------------------------------------------------------------------------------------------------------------------------------------------------------------------------------------------------------------------------------------------------------------------------------------------------------------------------------------------------------------------------------------------------------------------------------------------------------------------------------------------------------------------------------------------------------------------------------------------------------------------------------------------------------------------------------------------------------------------------------------------------------------------------------------------------------------------------------------------------------------------------------------------------------------------------------------------------------------------------------------------------------------------------------------------------------------------------------------------------------------------------------------------------------------------------------------------------------------------------------------------------------------------------------------------------------------------------------------------------------------------------------------------------------------------------------------------------------------------------------------------------------------------------------------------------------------------------------------------------------------------------------------------------------------------------------------------------------------------------------------------------------------------------------------------------------------------------------------------------------------------------------------------------------------------------------------------------------------------------------------------------------------------------------------------------------------------------------------------------------------------------------------------------------------------------------------------------------------------------------------------------------------------------------------------------------------------------------------------------------------------------------------------------------------------------------------------------------------------------------------------------------------------------------------------------------------------------------------------------------------------------------------------------------------------------------------------------------------------------------------------------------------------------------------------------------------------------------------------------------------------------------------------------------------------------------------------------------------------------------------------------------------------------------------------------------------------------------------------------------------------------------------------------------------------------------------------------------------------------------------------------------------------------------------------------------------------------------------------------------------------------------------------------------------------------------------------------------------------------------------------------------------------------------------------------------------------------------------------------------------------------------------------------------------------------------------------------------------------------------------------------------------------------------------------------------------------------------------------------------------------------------------------------------------------------------------------------------------------------------------------------------------------------------------------------------------------------------------------------------------------------------------------------------------------------------------------------------------------------------------------------------------------------------------------------------------------------------------------------------------------------------------------------------------------------------------------------------------------------------------------------------------------------------------------------------------------------------------------------------------------------------------------------------------------------------------------------------------------------------------------------------------------------------------------------------------------------------------------------------------------------------------------------------------------------------------------------------------------------------------------------------------------------------------------------------------------------------------------------------------------------------------------------------------------------------------------------------------------------------------------------------------------------------------------------------------------------------------------------------------------------------------------------------------------------------------------------------------------------------------------------------------------------------------------------------------------------------------------------------------------------------------------------------------------------------------------------------------------------------------------------------------------------------------------------------------------------------------------------------------------------------------------------------------------------------------------------------------------------------------------------------------------------------------------------------------------------------------------------------------------------------------------------------------------------------------------------------------------------------------------   [1462]
'Leptotrombidium pallidum 12S,16S'                                    ----------------------------------------------------------------------------------------------------------------------------------------------------------------------------------------------------------------------------------------------------------------------------------------------------------------------------------------------------------------------------------------------------------------------------------------------------------------------------------------------------------------------------------------------------------------------------------------------------------------------------------------------------------------------------------------------------------------------------------------------------------------------------------------------------------------------------------------------------------------------------------------------------------------------------------------------------------------------------------------------------------------------------------------------------------------------------------------------------------------------------------------------------------------------------------------------------------------------------------------------------------------------------------------------------------------------------------------------------------------------------------------------------------------------------------------------------------------------------------------------------------------------------------------------------------------------------------------------------------------------------------------------------------------------------------------------------------------------------------------------------------------------------------------------------------------------------------------------------------------------------------------------------------------------------------------------------------------------------------------------------------------------------------------------------------------------------------------------------------------------------------------------------------------------------------------------------------------------------------------------------------------------------------------------------------------------------------------------------------------------------------------------------------------------------------------------------------------------------------------------------------------------------------------------------------------------------------------------------------------------------------------------------------------------------------------------------------------------------------------------------------------------------------------------------------------------------------------------------------------------------------------------------------------------------------------------------------------------------------------------------------------------------------------------------------------------------------------------------------------------------------------------------------------------------------------------------------------------------------------------------------------------------------------------------------------------------------------------------------------------------------------------------------------------------------------------------------------------------------------------------------------------------------------------------------------------------------------------------------------------------------------------------------------------------------------------------------------------------------------------------------------------------------------------------------------------------------------------------------------------------------------------------------------------------------------------------------------------------------------------------------------------------------------------------------------------------------------------------------------------------------------------------------------------------------------------------------------------------------------------------------------------------------------------------------------------------------------------------------------------------------------------------------------------------------------------------------------------------------------------------------------------------------------------------------------------------------------------------------------------------------------------------------------------------------------------------------------------------------------------------------------------------------------------------------------------------------------------------------------------------------------------------------------------------------------------------------------------------------------------------------------------------------------------------------------------------------------------------------------------------AATGTGTTATGAAAAAACTT-----------------------------------------------------------------------------------------------------TTTATCAGACCTTGAAATTATTTGCTAA---AA--GAGATAATTC---TTCCTCTCAAA--TGG-CGTGCCAGCAGTCTCGGTTACACGATTAGGAGA---AAAAATAGA--AATTTTTTATTAAAAGTG-AAATTAAAA-----AACAAACCAAAAG-TAGGTGAAA-TTATTTGGAAAA---TA---AAACAAAGTTTAATA-------------AAAAGAAAAAACAGAAGAAAAAGGATTAGATACCCTTCCAC-TTTTTA------------TCAAAGGTAATAAATGAAAA---ACATAAAACCTAAAAGTT--TTGGCGGTTTTCTATCCT-CTCAGGGGAATTTGCCTAAT-AAATCGATACCCCCCGATTAAAA--AGACCTTTTTTTA------TTAACTTATATATCTCCGAG------GAATTAGAATTAATACCACT--ATTTA----------------------------CTCAGGTAAA-ATATAGT----TTATATA-AAGG-AATTGGTTAATTACTAA-------------AAAGAAATTGAATAGACCTT-----TCAAAATAAT-AAGGACCTGAAAGTAAAATTTTT------ATAAAATAAAAAATT--GAAAT---GGCAATTGAAAATGTACATATCGCCCGTCGTCCTAA-----TCA---TTAGGTAAGTCGTAACAAAGTAGAAATTTCGGAAGAAGTTTCTTGT--------------------------------------------------------------------AATTGATTTC----------------------------------------------------------TTATTTGATTCTTTTCAAAAATTACTAAATTTAT----------------------------------AAATATCAAAATAAAAAATTCCTTTTGAATTAGGAAAGAAAGATA-TTTTTAAAAA--TAATAAAA--TTCCGAAAGCTTT-TGAGCAAAAATGGACAT---AAAT-ATAT----AG--AAATAATAGAAGTCCATTTTAGTAGAAACAATCTTTTCGAAAAAGAAAATATCTGATAAAATTTTA-----TAAGTGAAAGG---AAAG--CCTTTTCCAAAATAGTTTTC-----------------------------------------------------------------------------------------------TTCATTAATGTTTTTCTATTAATAAAAGTTTTTACAAGTTTTCACTAA-TAATTTTTTAAAATCTTTTCA-CTAATATATCTTGGATATAATAGA--------ATAAAATTTTCTCATGAGTATAAAAATTTTATTTG-GACATAATTTATAAAGCAAC------------------CTTCAAATAGTCTTTGGGGAACTAAAAGATT-GCTTTTTTGAATGTTTATCAAAATCTTTTCTATTA--AAA---TTAATAGAAT-CTTCTGCCAGTTG----TAA--AAAAAGGCCGAAGA-AATTTTTACTTCGCAAAGGTAGCATAATAATTCGACTATTTAATGTAGTCTTGGATGAACGAAGAAACA-AAATAGCTCTTT--CCGGTAGAC--------TATATTAAAAATTAAACTTTCCTTGAAAATCAGGAAAAATCTTTTTTAGACGAGAAGACCCCA-GGATCTAAAT-------------------AATTCTTA------------------TTTTTAGTTGGGGCAACAATTTTCAATTTAAA-------AAAAGTTATTT----------------------ATTTTACT------ATAATAATAAAAC--AAAGATACCCTGGGGATAACAGGGTAATTAATAAAAAGAGACCAAATCTAATTAATAGATTACTACCTCGATGTTGGCTTTCTTAC--CTTCTAGAAGCAGAAGATTAG-AAGAAAAGTCTGTTCGACTTTTAA-TAAGAACATGAGCTGAGTTCAAGTCGACGAGAGTCAGACTGGATTTTATCTAAAAACT--TTTT-AAGAGAATCTAGTACGAAAGGACAAATTCTTCTTCTC-AAAGAGAAAAGACAA-ATCTTGAATTAAAATTTTATTAA----------------------------------------------------------------------------------------------------------------------------------------------------------------------------------------------------------------------------------------------------------------------------------------------------------------------------------------------------------------------------------------------------------------------------------------------------------------------------------------------------------------------------------------------------------------------------------------------------------------------------------------------------------------------------------------------------------------------------------------------------------------------------------------------------------------------------------------------------------------------------------------------------------------------------------------------------------------------------------------------------------------------------------------------------------------------------------------------------------------------------------------------------------------------------------------------------------------------------------------------------------------------------------------------------------------------------------------------------------------------------------------------------------------------------------------------------------------------------------------------------------------------------------------------------------------------------------------------------------------------------------------------------------------------------------------------------------------------------------------------------------------------------------------------------------------------------------------------------------------------------------------------------------------------------------------------------------------------------------------------------------------------------------------------------------------------------------------------------------------------------------------------------------------------------------------------------------------------------------------------------------------------------------------------------------------------------------------------------------------------------------------------------------------------------------------------------------------------------------------------------------------------------------------------------------------------------------------------------------------------------------------------------------------------------------------------------------------------------------------------------------------------------------------------------------------------------------------------------------------------------------------------------------------------------------------------------------------------------------------------------------------------------------------------------------------------------------------------------------------------------------------------------------------------------------------------------------------------------------------------------------------------------------------------------------------------------------------------------------------------------------------------------------------------------------------------------------------------------------------------------------------------------------------------------------------------------------------------------------------------------------------------------------------------------------------------------------------------------------------------------------------------------------------------------------------------------------------------------------------------------------------------------------------------------------------------------------------------------------------------------------------------------------------------------------------------------------------------------------------------------------------------------------------------------------------------------------------------------------------------------------------------------------------------------------------------------------------------------------------------------------------------------------------------------------------------------------------------------------------------------------------------------------------------------------------------------------------------------------------------------------------------------------------------------------------------------------------------------------------------------------------------------------------------------------------------------------------------------------------------------------------------------------------------------------------------------------------------------------------------------------------------------------------------------------------------------------------------------------------------------------------------------------------------------------------------------------------------------------------------------------------------------------------------------------------------------------------------------------------------------------------------------------------------------------------------------------------------------------------------------------------------------------------------------------------------------------------------------------------------------------------------------------------------------------------------------------------------------------------------------------------------------------------------------------------------------------------------------------------------------------------------------------------------------------------------------------------------------------------------------------------------------------------------------------------------------------------------------------------------------------------------------------------------------------------------------------------------------------------------------------------------------------------------------------------------------------------------------------------------------------------------------------------------------------------------------------------------------------------------------------------------------------------------------------------------------------------------------------------------------------------------------------------------------------------------------------------------------------------------------------------------------------------------------------------------------------------------------------------------------------------------------------------------------------------------------------------------------------------------------------------------------------------------------------------------------------------------------------------------------------------------------------------------------------------------------------------------------------------------------------------------------------------------------------------------------------------------------------------------------------------------------------------------------------------------------------------------------------------------------------------------------------------------------------------------------------------------------------------------------------------------------------------------------------------------------------------------------------------------------------------------------------------------------------------------------------------------------------------------------------------------------------------------------------------------------------------------------------------------------------------------------------------------------------------------------------------------------------------------------   [1609]
'Leptotrombidium akamushi 12S,16S'                                    -----------------------------------------------------------------------------------------------------------------------------------------------------------------------------------------------------------------------------------------------------------------------------------------------------------------------------------------------------------------------------------------------------------------------------------------------------------------------------------------------------------------------------------------------------------------------------------------------------------------------------------------------------------------------------------------------------------------------------------------------------------------------------------------------------------------------------------------------------------------------------------------------------------------------------------------------------------------------------------------------------------------------------------------------------------------------------------------------------------------------------------------------------------------------------------------------------------------------------------------------------------------------------------------------------------------------------------------------------------------------------------------------------------------------------------------------------------------------------------------------------------------------------------------------------------------------------------------------------------------------------------------------------------------------------------------------------------------------------------------------------------------------------------------------------------------------------------------------------------------------------------------------------------------------------------------------------------------------------------------------------------------------------------------------------------------------------------------------------------------------------------------------------------------------------------------------------------------------------------------------------------------------------------------------------------------------------------------------------------------------------------------------------------------------------------------------------------------------------------------------------------------------------------------------------------------------------------------------------------------------------------------------------------------------------------------------------------------------------------------------------------------------------------------------------------------------------------------------------------------------------------------------------------------------------------------------------------------------------------------------------------------------------------------------------------------------------------------------------------------------------------------------------------------------------------------------------------------------------------------------------------------------------------------------------------------------------------------------------------------------------------------------------------------------------------------------------------------------------------------------------------------------------------------------------------------------------------------------------------------------------------------------------------------------------------------------------------------------------------------------------------------------------------------------------------------------------------------------------------------------------------------------------------------------------------------------------------------------------------------------------------------------------------------------------------------------------------------------------------------------------------------------------------------------------------------------------------------------------------------------------------------------------------------------------------------------------------------------------------------------------------------------------------------------------------------------------------------------------------------------------------------------------------------------------------------------------------------------------------------------------------------------------------------------------------------------------------------------------------------------------------------------------------------------------------------------------------------------------------------------------------------------------------------------------------------------------------------------------------------------------------------------------------------------------------------------------------------------------------------------------------------AAAAAGTAAAA-------------------------------------------------------------------------------------------------CTTCA-GACCTTAAACT-TACACTTTAA---TA--GATGTAATAG---ACTCTCTCAAA--TGG-CGTGCCAGCAGTCTCGGTTATACGATTAGACTTT-AAAATATATA--AATTCTTCATAAGTATTA-TTCATAAAAA----AGCAAAGTCACAA-AAAGTGAAA-TTTTGAAATTCT---CT-AATGTTAAAAATGAAGA-------------AAAACATAACCGCGAAGGAAAAGGATTAGATACCCTTCTAC-TAATTT----------TTCCAAAGGTAATAAATGGAAT---TCATCAAACCTAAAAGAA--TTGGCGGTCTTTAACCCA-CTCAGGGGGATTTGCCCCTT-AAATCGATAACCCCCGATTAAAA--AGACCTACCTTT-------TTAGCATGTATATCGCCGAA------GGATTTAGAAAACTTTTCCA--GAAT-----------------------------TTCAGGTAAA-ATACAGC----TCATAGG-GAGG-AGAAGGTTAATCACAAA-------------AAAGATTTTCCATTAAAGTTT----TCTAAAAAAT-AAGGACCTGAAAGTAAAATTTTC------ATAGAATAAGAATTT--GAAAA---GGCAATCGAAGATGCACATATCGCCCGTCACCCTAA-----AAT---TTAGGTAAGTCGTAACAAAGTAGAAGTTTCGGAAGAAGCCTCTTGT--------------------------------------------------------------------AAAACGAAGAA---------------------------------------------------------TATAATTTTAGGTTAGTCCATTTCAATAAATTGA----------------------------------TTTAACAAAAATAAAATATTCCTTTTGCATAAGGAGAGCAAAA---TAGAGAAAAA---TATACTT--TTCCGAAAGTTTT-TGAGCAAAGACAATTAA---ATTT-GAAA--------GTGGCACATTTTTTTGTCTTAGTAGATATAATCTTTTCGAAAAAGCTAATATCTGATCATTTAACA-----ATCATAAAAGG---AAAG--CCTTTAGAAACAGAGTTTAA-----------------------------------------------------------------------------------------------TTTAATTTCTTCTATGAATTGCTAACAGTGTTTAAGATTTTTCATAAAACAATTACAACAATTCCTATCAACTCCCAAATAAAAGATAATAAA----------TTAAAATTTTCTTACTAGTATAATAAAATTACCAA-AACTAATTATTGAACAAAACTA----------------TCTAAAGATATTTATAAAAAACTAAAAGAAA-GTCCTTTTGAACGCTTAACAAAAACTTTTCTATTA--AAA---TTAATAGAAC-TCCCCGCCAATTGA--TATT-ATAAAAGGCCGAAGG-AATTTTTACTTCGCGAAGGTAGCGTAATAATTTGACTATTTATTGTAGCCCAGAATGAGTGGGAAAACA-AAAGGATTCTTT--TTAATAAAT--------AAAAATAGAAACTAATCTTTCCTTGAAAATCAGGAGAGAATTTTTTTAGACGAAAAGACCCCA-GGATCTT-AT-------------------ACTTTTAAAAA----------------GTTTTATTGGGGCAATATTTTTCTAATGAAG-----AGAATAATAATTT----------------------CAATCCCTG-----TTTTTAACAAAAT--AAAGATACCCTGGGGATAACAGGGTAATTTTCTAAAAGAGACCCTATCTAATAGAAAGATTTCTACCTCGATGTTGGCTTTCCTATCACTTTTAGGGGAAGAATATTAA-AAGGAAAGTCTGTTCGACTTTTAA-TAGGAACATGAGCTGAGTTCAAGTCGGCAAGAGCCAGACTGGTTTTTATCTAAAAATAA---ATAAGAAGAATCCAGTACGAAAGGACAAGTTCTT-CTCTC-TGAGAGAGAAGACAA-ACCTTGAATTAAAATTTTCAAAAAATGTGTCATGA----------------------------------------------------------------------------------------------------------------------------------------------------------------------------------------------------------------------------------------------------------------------------------------------------------------------------------------------------------------------------------------------------------------------------------------------------------------------------------------------------------------------------------------------------------------------------------------------------------------------------------------------------------------------------------------------------------------------------------------------------------------------------------------------------------------------------------------------------------------------------------------------------------------------------------------------------------------------------------------------------------------------------------------------------------------------------------------------------------------------------------------------------------------------------------------------------------------------------------------------------------------------------------------------------------------------------------------------------------------------------------------------------------------------------------------------------------------------------------------------------------------------------------------------------------------------------------------------------------------------------------------------------------------------------------------------------------------------------------------------------------------------------------------------------------------------------------------------------------------------------------------------------------------------------------------------------------------------------------------------------------------------------------------------------------------------------------------------------------------------------------------------------------------------------------------------------------------------------------------------------------------------------------------------------------------------------------------------------------------------------------------------------------------------------------------------------------------------------------------------------------------------------------------------------------------------------------------------------------------------------------------------------------------------------------------------------------------------------------------------------------------------------------------------------------------------------------------------------------------------------------------------------------------------------------------------------------------------------------------------------------------------------------------------------------------------------------------------------------------------------------------------------------------------------------------------------------------------------------------------------------------------------------------------------------------------------------------------------------------------------------------------------------------------------------------------------------------------------------------------------------------------------------------------------------------------------------------------------------------------------------------------------------------------------------------------------------------------------------------------------------------------------------------------------------------------------------------------------------------------------------------------------------------------------------------------------------------------------------------------------------------------------------------------------------------------------------------------------------------------------------------------------------------------------------------------------------------------------------------------------------------------------------------------------------------------------------------------------------------------------------------------------------------------------------------------------------------------------------------------------------------------------------------------------------------------------------------------------------------------------------------------------------------------------------------------------------------------------------------------------------------------------------------------------------------------------------------------------------------------------------------------------------------------------------------------------------------------------------------------------------------------------------------------------------------------------------------------------------------------------------------------------------------------------------------------------------------------------------------------------------------------------------------------------------------------------------------------------------------------------------------------------------------------------------------------------------------------------------------------------------------------------------------------------------------------------------------------------------------------------------------------------------------------------------------------------------------------------------------------------------------------------------------------------------------------------------------------------------------------------------------------------------------------------------------------------------------------------------------------------------------------------------------------------------------------------------------------------------------------------------------------------------------------------------------------------------------------------------------------------------------------------------------------------------------------------------------------------------------------------------------------------------------------------------------------------------------------------------------------------------------------------------------------------------------------------------------------------------------------------------------------------------------------------------------------------------------------------------------------------------------------------------------------------------------------------------------------------------------------------------------------------------------------------------------------------------------------------------------------------------------------------------------------------------------------------------------------------------------------------------------------------------------------------------------------------------------------------------------------------------------------------------------------------------------------------------------------------------------------------------------------------------------------------------------------------------------------------------------------------------------------------------------------------------------------------------------------------------------------------------------------------------------------------------------------------------------------------------------------------------------------------------------------------------------------------------------------------------------------------------------------------------------------------------------------------------------------------------------------------------------------------------------------------------------------------------------------------------------   [1622]
'Leptotrombidium deliense 12S,16S'                                    ---------------------------------------------------------------------------------------------------------------------------------------------------------------------------------------------------------------------------------------------------------------------------------------------------------------------------------------------------------------------------------------------------------------------------------------------------------------------------------------------------------------------------------------------------------------------------------------------------------------------------------------------------------------------------------------------------------------------------------------------------------------------------------------------------------------------------------------------------------------------------------------------------------------------------------------------------------------------------------------------------------------------------------------------------------------------------------------------------------------------------------------------------------------------------------------------------------------------------------------------------------------------------------------------------------------------------------------------------------------------------------------------------------------------------------------------------------------------------------------------------------------------------------------------------------------------------------------------------------------------------------------------------------------------------------------------------------------------------------------------------------------------------------------------------------------------------------------------------------------------------------------------------------------------------------------------------------------------------------------------------------------------------------------------------------------------------------------------------------------------------------------------------------------------------------------------------------------------------------------------------------------------------------------------------------------------------------------------------------------------------------------------------------------------------------------------------------------------------------------------------------------------------------------------------------------------------------------------------------------------------------------------------------------------------------------------------------------------------------------------------------------------------------------------------------------------------------------------------------------------------------------------------------------------------------------------------------------------------------------------------------------------------------------------------------------------------------------------------------------------------------------------------------------------------------------------------------------------------------------------------------------------------------------------------------------------------------------------------------------------------------------------------------------------------------------------------------------------------------------------------------------------------------------------------------------------------------------------------------------------------------------------------------------------------------------------------------------------------------------------------------------------------------------------------------------------------------------------------------------------------------------------------------------------------------------------------------------------------------------------------------------------------------------------------------------------------------------------------------------------------------------------------------------------------------------------------------------------------------------------------------------------------------------------------------------------------------------------------------------------------------------------------------------------------------------------------------------------------------------------------------------------------------------------------------------------------------------------------------------------------------------------------------------------------------------------------------------------------------------------------------------------------------------------------------------------------------------------------------------------------------------------------------------------------------------------------------------------------------------------------------------------------------------------------------------------------------------------------------------------------AAATGAACCATGAGAAAAATGAAA--------------------------------------------------------------------------------------------------ACTCA-GGTCTTAAAAT-TATTAATTTA---CA--GAGATAATAAC-ATTTCTCTCAAA--TGG-CGTGCCAGCAGTCTCGGTTATACGATTAGAATAT-AAAATATATT--TTTTCTTCATCTAAAATA-AAATGAAA------AAGTTTAATAATC-AAAGTGAAA-TTTTAAAATTTT---CT--AATTAAAAAATGAAGA-------------AAAACATAACA-CGAAGAAAAAGGATTAGATACCCTTCTAC-TAAACT------------CCAATGGTAATAAATGAAAT---CCATCAAACCTAAAAGAA--TTGGCGGTCTTTTACCCA-TTCAGGGGGATTTGTCTCTT-AAATCGATAGCCCCCGTTTCATAA-ACGCCCATTTTC-------TTAATTTGTATATCGCCGAA------AATTAGAAAAAAAAATCTAA--CC-------------------------------TTCAGGTAAA-ATACAAT----TCATAAA-AGGG-AGAAGATTAATCACATA-------------AAAGACCTTTCGTTAAACA------CTAATAAAAT-AAGGACCTGCAAGTAAACTTCTT------ATAAAATAAGAAGTT--TAAAA---GGCAATCAAAGATGTACATATCGCCCGTCACCCTAA-----AAT---TTAGGTAAGTCGTAACAAAGTAGAAGTTTCGGAAGAAGCCTCTTTT--------------------------------------------------------------------AATATTTC------------------------------------------------------------TCCAAGAAATAAACAAACATTTCTAAAATCTTAA----------------------------------TTAATCGAAAATAATTTATCCCTTTTGTATAAGGGGATGAAAA---TTTTCAAAAA---TTCTCCT--TTCCGAAAGTTTT-TGAGCAAAGGCAAATCT---ATAA-AAA---------ATAGCACATTCTTTTGCCTTAGTAGATATAATCTTTCCGAAATGACTAATATCTGATATCAAATTATAA--TTACAAAAAGG---AAAG--CCTTTTTAAAAAAGAAGTTT---------------------------------------------------------------------------------------------CTACCTTTTGTTCTCTAAAATTGTTAAAAATCTTTAAAATTTTTCATAAA--AATTTTACATCACCTCATGA-CTTTTTAAAAAAAGATAATTAA----------ACAAGATTTCATCACTAGTATAATAAAATTTATGG-GTACACATTTCCCAAAAAAGAATA--------------AATAAAATTATTATTAAAGAACTAAAAGAAA-GACCTTTTGAATGCTTATCAAAAACTTTTCTATTT--TAT---TGAATAGAAG-TCCCTGCCAATTGA---AAA-TTAAAAGGCCGAAGA--ATTTTTACTTCGCGAAGGTAGCAAAATAATTTGGCTATTTATTGTAGTCCAGAATGAGAGAGAAAACA-AAAGATTTCTTT--TTAAAATAT--------AAAATTAAAATCTAATCTTCCTTTGAAAATCAAGAAAAGCATTTTTAAGACGAAAAGACCCCA-GGATCTT-AT-------------------ATTTTTTTGATA---------------ATTTTATTGGGGCAATACTTCATCATAAAAA-------GAAACCTATTT----------------------TACTAACTG-----TTA-TAACAAAAAT-AAAGATACCCTGGGGATAACAGGGTAATCTTCTAAGAGAGATCTTATCAAATAGAGGGATTTCTACCTCGATGTTGGCTTTCCTATTTCTTTTAGAGGAAGAATATTAAAAGAAAAAGTCTGTTCGACTT-TAATAAGGAACATGAGCTGAGTTCAAGTCGGCAAAAGCCAGACTGGTTTTTATCTAAAAATTA--TTA-AGGAGAATCTAGTACGAAAGGACAAATTTTC-CCCTC-CAAGAGTAAAGACAA-ACCGAAAAGACAAACCTTGAATTAAAATTTAATAA----------------------------------------------------------------------------------------------------------------------------------------------------------------------------------------------------------------------------------------------------------------------------------------------------------------------------------------------------------------------------------------------------------------------------------------------------------------------------------------------------------------------------------------------------------------------------------------------------------------------------------------------------------------------------------------------------------------------------------------------------------------------------------------------------------------------------------------------------------------------------------------------------------------------------------------------------------------------------------------------------------------------------------------------------------------------------------------------------------------------------------------------------------------------------------------------------------------------------------------------------------------------------------------------------------------------------------------------------------------------------------------------------------------------------------------------------------------------------------------------------------------------------------------------------------------------------------------------------------------------------------------------------------------------------------------------------------------------------------------------------------------------------------------------------------------------------------------------------------------------------------------------------------------------------------------------------------------------------------------------------------------------------------------------------------------------------------------------------------------------------------------------------------------------------------------------------------------------------------------------------------------------------------------------------------------------------------------------------------------------------------------------------------------------------------------------------------------------------------------------------------------------------------------------------------------------------------------------------------------------------------------------------------------------------------------------------------------------------------------------------------------------------------------------------------------------------------------------------------------------------------------------------------------------------------------------------------------------------------------------------------------------------------------------------------------------------------------------------------------------------------------------------------------------------------------------------------------------------------------------------------------------------------------------------------------------------------------------------------------------------------------------------------------------------------------------------------------------------------------------------------------------------------------------------------------------------------------------------------------------------------------------------------------------------------------------------------------------------------------------------------------------------------------------------------------------------------------------------------------------------------------------------------------------------------------------------------------------------------------------------------------------------------------------------------------------------------------------------------------------------------------------------------------------------------------------------------------------------------------------------------------------------------------------------------------------------------------------------------------------------------------------------------------------------------------------------------------------------------------------------------------------------------------------------------------------------------------------------------------------------------------------------------------------------------------------------------------------------------------------------------------------------------------------------------------------------------------------------------------------------------------------------------------------------------------------------------------------------------------------------------------------------------------------------------------------------------------------------------------------------------------------------------------------------------------------------------------------------------------------------------------------------------------------------------------------------------------------------------------------------------------------------------------------------------------------------------------------------------------------------------------------------------------------------------------------------------------------------------------------------------------------------------------------------------------------------------------------------------------------------------------------------------------------------------------------------------------------------------------------------------------------------------------------------------------------------------------------------------------------------------------------------------------------------------------------------------------------------------------------------------------------------------------------------------------------------------------------------------------------------------------------------------------------------------------------------------------------------------------------------------------------------------------------------------------------------------------------------------------------------------------------------------------------------------------------------------------------------------------------------------------------------------------------------------------------------------------------------------------------------------------------------------------------------------------------------------------------------------------------------------------------------------------------------------------------------------------------------------------------------------------------------------------------------------------------------------------------------------------------------------------------------------------------------------------------------------------------------------------------------------------------------------------------------------------------------------------------------------------------------------------------------------------------------------------------------------------------------------------------------------------------------------------------------------------------------------------------------------------------------------------------------------------------------------------------------------------------------------------------------------------------------------------------------------------------------------------------------------------------------------------------------------------------------------------------------------------------------------------------------------------------------------------------------------------------------------------------------------------   [1626]
'Steganacarus magnus 12S,16S inv'                                    --------------------------------------------------------------------------------------------------------------------------------------------------------------------------------------------------------------------------------------------------------------------------------------------------------------------------------------------------------------------------------------------------------------------------------------------------------------------------------------------------------------------------------------------------------------------------------------------------------------------------------------------------------------------------------------------------------------------------------------------------------------------------------------------------------------------------------------------------------------------------------------------------------------------------------------------------------------------------------------------------------------------------------------------------------------------------------------------------------------------------------------------------------------------------------------------------------------------------------------------------------------------------------------------------------------------------------------------------------------------------------------------------------------------------------------------------------------------------------------------------------------------------------------------------------------------------------------------------------------------------------------------------------------------------------------------------------------------------------------------------------------------------------------------------------------------------------------------------------------------------------------------------------------------------------------------------------------------------------------------------------------------------------------------------------------------------------------------------------------------------------------------------------------------------------------------------------------------------------------------------------------------------------------------------------------------------------------------------------------------------------------------------------------------------------------------------------------------------------------------------------------------------------------------------------------------------------------------------------------------------------------------------------------------------------------------------------------------------------------------------------------------------------------------------------------------------------------------------------------------------------------------------------------------------------------------------------------------------------------------------------------------------------------------------------------------------------------------------------------------------------------------------------------------------------------------------------------------------------------------------------------------------------------------------------------------------------------------------------------------------------------------------------------------------------------------------------------------------------------------------------------------------------------------------------------------------------------------------------------------------------------------------------------------------------------------------------------------------------------------------------------------------------------------------------------------------------------------------------------------------------------------------------------------------------------------------------------------------------------------------------------------------------------------------------------------------------------------------------------------------------------------------------------------------------------------------------------------------------------------------------------------------------------------------------------------------------------------------------------------------------------------------------------------------------------------------------------------------------------------------------------------------------------------------------------------------------------------------------------------------------------------------------------------------------------------------------------------------------------------------------------------------------------------------------------------------------------------------------------------------------------------------------------------------------------------------------------------------------------------------------------------------------------------------------------------------------------------------------------TTTACCAAGATTGTTTAATTGTATCTTTTCTGCTTAAAAATCTATTTATATAGGTTATTT---------------------------------------------------------------------------TTTTT-CTAATAGTTTA-TTTTAATTAA---TT--TTGTTTTAAAT-TAATTTAATTTT--TAT-TGTGCCAGCTTTTGCGGTTATACA-TTAGATTTA-GGGAGAAG---------TTGATTAAACA---TAGTATAT------TTTTTAAGAATTT-TGAGTAAAA-TTTTAATTTTAA---GT----TTTTTTGTAGAAAG------------------AGAAATAAATAGAACCAGGATTAGGTACCCTGTTAC-AAAATA------------AAGAAGGTATTAA------T---TTATTAAACCTTAGCCAT--TTGACGGCT-ATTATTCT-TTTAGAGGAACTTGTTGCTT-AAATTGATAGCCCACTTTT------TTACCCTTTT----------TTGTTCGTATACTGCTGTAA------CCAAATTTAAT-ACATTTTTGTTTTTTTAAT--------------------CAGATCAGGTCAATGTTCGGT----TTAAT---AGGG-GGTTAATGAGTTACTTT-------------TATTCAGAT-------------------TTTTCGA-TAGGATTTATTTTTAAATTTGTTTAATTAATTTTTTTTCTTTTT--GAAA----AGTAAGTTTTAGTGTACATATCGCCCGTCGTTCT------TTAA-----AGACAAGTCGTAACAAAGTAGATCCTCCTGAAGGAGGATCTAGTTA-----ATAGGG----TTGGTCAAGGTATTTAAAAGACACC--TACTAAATAT----ATGCCCTATAATAATTATATTTATATACTTTGT---------------------------------------------TTTATAAATAGTTTTATTGTTTTCATAAATGTTT-----------------------------------TATAAAA-ATTTTTTTTTACCTTTTGTATAAGGTTCTTCCT----AAAT-ATTTT--ATA-ATTT--TCAAGATTTTAAG-AGATTAATCGAAAATTT---TCTT-TTGT---TAAA-ATAAGTGA-AAATTTTCTATAGTGAA-AAACTTTG---GTTCTTTG--TAATCTTGGTATAATT----------TTATTTTT---CTAG--AAATTTGAACTTTAG---------GTTAAC-----------TAAAATTTATTTATAAAATTTTCTTAAA-AAAGG-TTAAGACAAC------------------------------------TAGAAATGTTTAAATTCTAAGTTTTAAAAATTGAAAAA----------------------------------------------------------AAATAATGGAATTTTAAGTAAATTTTATTTTTAGT-TATATTTTATTAATT-----------------------GAGTTTATTTTTCCTAATTTATACACTTTCA-AGGGAGATAAAATTTTCACAAAATGTTTACTTCT---TTA-----AGAAGTAA-ACTCTGCCAGTTAA----TT-TTAAAAGGCCAGGT---------TTTCTGCTAAGGTAGCGTAATTATTAGTTTATTGAATGTAAACCTGAATGAATGAGAG-ACT-CCTCCTTTTTTTTTCTTAGGAAAT------------TTGAATTAATAGGTTTCTTGATAATAAGAATTTTTCAAATTAGGACGAGAAGACCCTA-AAATTTTTAT----------------------TTT---------------------ATTTAATTGGGGAAATGATTGTT--TATATA------AACAATTATTTTTGTATAG------------------AACGC-TT---TAGAGTTTATTAA--GAAAATACTTTAGGGATAACAGGGGAATAGTTCTTTGTAGATCTAATTTTTAGAACAGTTTTCTACCTCGATGTTGGATTAATTGAC-CTGGTAGAAGTAGAAAATTAC-TTAGGTAGACTGTTCGTCTTTTAAATTTTTACATGATCTGAGTTCAAGTCGGCGTGAGCCAGACTGGTTTTTATCCAATTTATT--TCTTAAATAAAACTAGTACGAAAGGATTGTTTATAAAAATATA------------------------------------------------------------------------------------------------------------------------------------------------------------------------------------------------------------------------------------------------------------------------------------------------------------------------------------------------------------------------------------------------------------------------------------------------------------------------------------------------------------------------------------------------------------------------------------------------------------------------------------------------------------------------------------------------------------------------------------------------------------------------------------------------------------------------------------------------------------------------------------------------------------------------------------------------------------------------------------------------------------------------------------------------------------------------------------------------------------------------------------------------------------------------------------------------------------------------------------------------------------------------------------------------------------------------------------------------------------------------------------------------------------------------------------------------------------------------------------------------------------------------------------------------------------------------------------------------------------------------------------------------------------------------------------------------------------------------------------------------------------------------------------------------------------------------------------------------------------------------------------------------------------------------------------------------------------------------------------------------------------------------------------------------------------------------------------------------------------------------------------------------------------------------------------------------------------------------------------------------------------------------------------------------------------------------------------------------------------------------------------------------------------------------------------------------------------------------------------------------------------------------------------------------------------------------------------------------------------------------------------------------------------------------------------------------------------------------------------------------------------------------------------------------------------------------------------------------------------------------------------------------------------------------------------------------------------------------------------------------------------------------------------------------------------------------------------------------------------------------------------------------------------------------------------------------------------------------------------------------------------------------------------------------------------------------------------------------------------------------------------------------------------------------------------------------------------------------------------------------------------------------------------------------------------------------------------------------------------------------------------------------------------------------------------------------------------------------------------------------------------------------------------------------------------------------------------------------------------------------------------------------------------------------------------------------------------------------------------------------------------------------------------------------------------------------------------------------------------------------------------------------------------------------------------------------------------------------------------------------------------------------------------------------------------------------------------------------------------------------------------------------------------------------------------------------------------------------------------------------------------------------------------------------------------------------------------------------------------------------------------------------------------------------------------------------------------------------------------------------------------------------------------------------------------------------------------------------------------------------------------------------------------------------------------------------------------------------------------------------------------------------------------------------------------------------------------------------------------------------------------------------------------------------------------------------------------------------------------------------------------------------------------------------------------------------------------------------------------------------------------------------------------------------------------------------------------------------------------------------------------------------------------------------------------------------------------------------------------------------------------------------------------------------------------------------------------------------------------------------------------------------------------------------------------------------------------------------------------------------------------------------------------------------------------------------------------------------------------------------------------------------------------------------------------------------------------------------------------------------------------------------------------------------------------------------------------------------------------------------------------------------------------------------------------------------------------------------------------------------------------------------------------------------------------------------------------------------------------------------------------------------------------------------------------------------------------------------------------------------------------------------------------------------------------------------------------------------------------------------------------------------------------------------------------------------------------------------------------------------------------------------------------------------------------------------------------------------------------------------------------------------------------------------------------------------------------------------------------------------------------------------------------------------------------------------------------------------------------------------------------------------------------------------------------------------------------------------------------------------------------------------------------------------------------------------------------------------------------------------------------------------------------------------------------------------------------------------------------------------------------------------------------------------------------------------------------------------------------------------------------------------------------------------------------------------------------------------------------------------------------------------------------------------------------------------------------------------------------------------------------------------------------------------------------------------------------------------------------------------------------------------------------------   [1601]
'Steganacarus 12S inv: 5857-6478'                                    --------------------------------------------------------------------------------------------------------------------------------------------------------------------------------------------------------------------------------------------------------------------------------------------------------------------------------------------------------------------------------------------------------------------------------------------------------------------------------------------------------------------------------------------------------------------------------------------------------------------------------------------------------------------------------------------------------------------------------------------------------------------------------------------------------------------------------------------------------------------------------------------------------------------------------------------------------------------------------------------------------------------------------------------------------------------------------------------------------------------------------------------------------------------------------------------------------------------------------------------------------------------------------------------------------------------------------------------------------------------------------------------------------------------------------------------------------------------------------------------------------------------------------------------------------------------------------------------------------------------------------------------------------------------------------------------------------------------------------------------------------------------------------------------------------------------------------------------------------------------------------------------------------------------------------------------------------------------------------------------------------------------------------------------------------------------------------------------------------------------------------------------------------------------------------------------------------------------------------------------------------------------------------------------------------------------------------------------------------------------------------------------------------------------------------------------------------------------------------------------------------------------------------------------------------------------------------------------------------------------------------------------------------------------------------------------------------------------------------------------------------------------------------------------------------------------------------------------------------------------------------------------------------------------------------------------------------------------------------------------------------------------------------------------------------------------------------------------------------------------------------------------------------------------------------------------------------------------------------------------------------------------------------------------------------------------------------------------------------------------------------------------------------------------------------------------------------------------------------------------------------------------------------------------------------------------------------------------------------------------------------------------------------------------------------------------------------------------------------------------------------------------------------------------------------------------------------------------------------------------------------------------------------------------------------------------------------------------------------------------------------------------------------------------------------------------------------------------------------------------------------------------------------------------------------------------------------------------------------------------------------------------------------------------------------------------------------------------------------------------------------------------------------------------------------------------------------------------------------------------------------------------------------------------------------------------------------------------------------------------------------------------------------------------------------------------------------------------------------------------------------------------------------------------------------------------------------------------------------------------------------------------------------------------------------------------------------------------------------------------------------------------------------------------------------------------------------------------------------------TTTACCAAGATTGTTTAATTGTATCTTTTCTGCTTAAAAATCTATTTATATAGGTTATTT---------------------------------------------------------------------------TTTTT-CTAATAGTTTA-TTTTAATTAA---TT--TTGTTTTAAAT-TAATTTAATTTT--TAT-TGTGCCAGCTTTTGCGGTTATACA-TTAGATTTA-GGGAGAAG---------TTGATTAAACA---TAGTATAT------TTTTTAAGAATTT-TGAGTAAAA-TTTTAATTTTAA---GT----TTTTTTGTAGAAAG------------------AGAAATAAATAGAACCAGGATTAGGTACCCTGTTAC-AAAATA------------AAGAAGGTATTAA------T---TTATTAAACCTTAGCCAT--TTGACGGCT-ATTATTCT-TTTAGAGGAACTTGTTGCTT-AAATTGATAGCCCACTTTT------TTACCCTTTT----------TTGTTCGTATACTGCTGTAA------CCAAATTTAAT-ACATTTTTGTTTTTTTAAT--------------------CAGATCAGGTCAATGTTCGGT----TTAAT---AGGG-GGTTAATGAGTTACTTT-------------TATTCAGAT-------------------TTTTCGA-TAGGATTTATTTTTAAATTTGTTTAATTAATTTTTTTTCTTTTT--GAAA----AGTAAGTTTTAGTGTACATATCGCCCGTCGTTCT------TTAA-----AGACAAGTCGTAACAAAGTAGATCCTCCTGAAGGAGGATCTAGTTA-------------------------------------------------------------------------------------------------------------------------------------------------------------------------------------------------------------------------------------------------------------------------------------------------------------------------------------------------------------------------------------------------------------------------------------------------------------------------------------------------------------------------------------------------------------------------------------------------------------------------------------------------------------------------------------------------------------------------------------------------------------------------------------------------------------------------------------------------------------------------------------------------------------------------------------------------------------------------------------------------------------------------------------------------------------------------------------------------------------------------------------------------------------------------------------------------------------------------------------------------------------------------------------------------------------------------------------------------------------------------------------------------------------------------------------------------------------------------------------------------------------------------------------------------------------------------------------------------------------------------------------------------------------------------------------------------------------------------------------------------------------------------------------------------------------------------------------------------------------------------------------------------------------------------------------------------------------------------------------------------------------------------------------------------------------------------------------------------------------------------------------------------------------------------------------------------------------------------------------------------------------------------------------------------------------------------------------------------------------------------------------------------------------------------------------------------------------------------------------------------------------------------------------------------------------------------------------------------------------------------------------------------------------------------------------------------------------------------------------------------------------------------------------------------------------------------------------------------------------------------------------------------------------------------------------------------------------------------------------------------------------------------------------------------------------------------------------------------------------------------------------------------------------------------------------------------------------------------------------------------------------------------------------------------------------------------------------------------------------------------------------------------------------------------------------------------------------------------------------------------------------------------------------------------------------------------------------------------------------------------------------------------------------------------------------------------------------------------------------------------------------------------------------------------------------------------------------------------------------------------------------------------------------------------------------------------------------------------------------------------------------------------------------------------------------------------------------------------------------------------------------------------------------------------------------------------------------------------------------------------------------------------------------------------------------------------------------------------------------------------------------------------------------------------------------------------------------------------------------------------------------------------------------------------------------------------------------------------------------------------------------------------------------------------------------------------------------------------------------------------------------------------------------------------------------------------------------------------------------------------------------------------------------------------------------------------------------------------------------------------------------------------------------------------------------------------------------------------------------------------------------------------------------------------------------------------------------------------------------------------------------------------------------------------------------------------------------------------------------------------------------------------------------------------------------------------------------------------------------------------------------------------------------------------------------------------------------------------------------------------------------------------------------------------------------------------------------------------------------------------------------------------------------------------------------------------------------------------------------------------------------------------------------------------------------------------------------------------------------------------------------------------------------------------------------------------------------------------------------------------------------------------------------------------------------------------------------------------------------------------------------------------------------------------------------------------------------------------------------------------------------------------------------------------------------------------------------------------------------------------------------------------------------------------------------------------------------------------------------------------------------------------------------------------------------------------------------------------------------------------------------------------------------------------------------------------------------------------------------------------------------------------------------------------------------------------------------------------------------------------------------------------------------------------------------------------------------------------------------------------------------------------------------------------------------------------------------------------------------------------------------------------------------------------------------------------------------------------------------------------------------------------------------------------------------------------------------------------------------------------------------------------------------------------------------------------------------------------------------------------------------------------------------------------------------------------------------------------------------------------------------------------------------------------------------------------------------------------------------------------------------------------------------------------------------------------------------------------------------------------------------------------------------------------------------------------------------------------------------------------------------------------------------------------------------------------------------------------------------------------------------------------------------------------------------------------------------------------------------------------------------------------------------------------------------------------------------------------------------------------------------------------------------------------------------------------------------------------------------------------------------------------------------------------------------------------------------------------------------------------------------------------------------------------------------------------------------------------------------------------------------------------------------------------------------------------------------------------------------------------------------------------------------------------------------------------------------------------------------------------------------------------------------------------------------------------------------------------------------------------------------------------------------------------------------------------------------------------------------------------------------------------------------------------------------------------------------------------------------------------------------------------------------------------------------------------------------------------------------   [609]
'Habronattus oregonensis 12S,16S inv'                                    -----------------------------------------------------------------------------------------------------------------------------------------------------------------------------------------------------------------------------------------------------------------------------------------------------------------------------------------------------------------------------------------------------------------------------------------------------------------------------------------------------------------------------------------------------------------------------------------------------------------------------------------------------------------------------------------------------------------------------------------------------------------------------------------------------------------------------------------------------------------------------------------------------------------------------------------------------------------------------------------------------------------------------------------------------------------------------------------------------------------------------------------------------------------------------------------------------------------------------------------------------------------------------------------------------------------------------------------------------------------------------------------------------------------------------------------------------------------------------------------------------------------------------------------------------------------------------------------------------------------------------------------------------------------------------------------------------------------------------------------------------------------------------------------------------------------------------------------------------------------------------------------------------------------------------------------------------------------------------------------------------------------------------------------------------------------------------------------------------------------------------------------------------------------------------------------------------------------------------------------------------------------------------------------------------------------------------------------------------------------------------------------------------------------------------------------------------------------------------------------------------------------------------------------------------------------------------------------------------------------------------------------------------------------------------------------------------------------------------------------------------------------------------------------------------------------------------------------------------------------------------------------------------------------------------------------------------------------------------------------------------------------------------------------------------------------------------------------------------------------------------------------------------------------------------------------------------------------------------------------------------------------------------------------------------------------------------------------------------------------------------------------------------------------------------------------------------------------------------------------------------------------------------------------------------------------------------------------------------------------------------------------------------------------------------------------------------------------------------------------------------------------------------------------------------------------------------------------------------------------------------------------------------------------------------------------------------------------------------------------------------------------------------------------------------------------------------------------------------------------------------------------------------------------------------------------------------------------------------------------------------------------------------------------------------------------------------------------------------------------------------------------------------------------------------------------------------------------------------------------------------------------------------------------------------------------------------------------------------------------------------------------------------------------------------------------------------------------------------------------------------------------------------------------------------------------------------------------------------------------------------------------------------------------------------------------------------------------------------------------------------------------------------------------------------------------------------------------------------------------------------TAATTCCATAATGAATTTAAGTTCAGTCTATTACTATTAAAATATAAAAATAAATTTATTTTAAAAAC----------------------------------------------------ACTAT-TACATATTCAATATATTAAAAA----T--ACTTAACTCAT-ATAATAGATAAAT-TAACAGTGCCAGCAGTCGCGGTTATACT-TTATATCAT-------TTGA--ACTTCAAATAATTAATAT-TAAAATATTTATT-TATATAAAAATAT-AAAGTGAAA-TTTTTATTTTAA---AT----TTAAAAATAAATTTAATT------AACTTAAATTTTAGA-CTAAAAATAGGATTAGAAACCCTAGTAT-ACTACA--------ATCATCTTAGGAAGTAA-TAATTA---TTA--AAACCTAATTATAAAATGGCGGCTTTCATTTCA--TTAGAGGAACTTGTTGTAT--AATCGACAACCCCCGATAAATT--TCACTTTAAAAG-------AAAATTTGTATATCGCCATCT------AAAGAAATATT-TTCAAAAATTTCTCTCAAT--AAATTAT---AAAA------AGTTAGGTCAAGGTGCAGT----CTATATT-AAAGAAACTAATGAGTTACATC----AAACCAAATTTAAGGACATTATAATCTAAA-GATTTTTAGAAA--AAGGATTTATAAGTATAAACTTA------ATAATATTTTAACTT--GAATT---TCTTTACGGAAGTGCACATATCGCCCGTCACCCTTATT--ACAA-AATAAGGCAAGTCGTAACACAGTTGATATTTTGGAAAAAGTATCAAG---------------------------------------------------------------------AAAAATCAATTACATCTTTAATAAAAAAATCTATTAAATTA---------------------------TCCTATTAATATTTTATCAAACACTGAAAAGGAAAACTTAATTATT-----------------------TAAAAGAATTT--TATATTCCTTTAGTATCATGAAATTTCAA---TTTAACATATCATCTTTAAAA-TCCCGAAATTATA-TGATCTAACTTAATTAA---AAAT-TTATGTATCATTATAATAATAAAATTTATGTTAGAAACTAAACATTATACGAATATAATAATATCTGGTTTT-------------CTAAAAAGA---AATA--TCTTTATTCAATTCATAATAT---TATAAT--------ATATTATGAA------------------------------------------------------------------------------------CATATCATAATATCATCCTTTAAAAAAAGACTAATAATATCTACACAATTTAA-CAATTAATATACTCAATAC-------------AAAATATAATTTTATTAGAATTACATTACAATTTCAATAATTATAAAATT-ATAAATA----------------GACTAAAATCTAAATTTTCCAAACTCACCTATTACTGAATGACTGTTTATCAAAAACATTTCTATTAG-AAATTATTAATAGTAA-AATCTGCTCCATGT---TTA-ATAAATAGCCGCAA---------TTTGTGCTAAGGTAGCATAATCATTTGTCTTTTAAATGAAGACTAGAACAAAAGATTTAACA-TTTTCAGTTTAT--TTTCCTAACT-----TATTCTATTAAATTTATCCTAAATGTAAAAAGACATTTATATAAAAGAAAGACGATAAGACCCTATTGAACTTAAC---------------------TGTA---------------------GTTAAACTGGGGCAGTAAATTAATTATTAT---TTTAATAAAACTTATTATAT-----------------AAATATCTT-T----TAAAATTAAATAAT-TCAGTTACCATAGGGATAACAGCGTAATAATTTTCTAAAGCTCTTATTTAAAATATAGATTACGACCTCGATGTTGAATTAATAAC--CTAACTAAGGCAAAACTTAGA-ATAGGAAGTCTGTTCGACTTTTAAAAAATTACATGATTTGAGTTCAGACCGGTGTAAGCCAGGTCGGTTTCTATCTTCTAG-------AAAAATTTTTACAGTACGAAAGGACCTAAGAATTTAATATAA-TT--------------------------------------------------------------------------------------------------------------------------------------------------------------------------------------------------------------------------------------------------------------------------------------------------------------------------------------------------------------------------------------------------------------------------------------------------------------------------------------------------------------------------------------------------------------------------------------------------------------------------------------------------------------------------------------------------------------------------------------------------------------------------------------------------------------------------------------------------------------------------------------------------------------------------------------------------------------------------------------------------------------------------------------------------------------------------------------------------------------------------------------------------------------------------------------------------------------------------------------------------------------------------------------------------------------------------------------------------------------------------------------------------------------------------------------------------------------------------------------------------------------------------------------------------------------------------------------------------------------------------------------------------------------------------------------------------------------------------------------------------------------------------------------------------------------------------------------------------------------------------------------------------------------------------------------------------------------------------------------------------------------------------------------------------------------------------------------------------------------------------------------------------------------------------------------------------------------------------------------------------------------------------------------------------------------------------------------------------------------------------------------------------------------------------------------------------------------------------------------------------------------------------------------------------------------------------------------------------------------------------------------------------------------------------------------------------------------------------------------------------------------------------------------------------------------------------------------------------------------------------------------------------------------------------------------------------------------------------------------------------------------------------------------------------------------------------------------------------------------------------------------------------------------------------------------------------------------------------------------------------------------------------------------------------------------------------------------------------------------------------------------------------------------------------------------------------------------------------------------------------------------------------------------------------------------------------------------------------------------------------------------------------------------------------------------------------------------------------------------------------------------------------------------------------------------------------------------------------------------------------------------------------------------------------------------------------------------------------------------------------------------------------------------------------------------------------------------------------------------------------------------------------------------------------------------------------------------------------------------------------------------------------------------------------------------------------------------------------------------------------------------------------------------------------------------------------------------------------------------------------------------------------------------------------------------------------------------------------------------------------------------------------------------------------------------------------------------------------------------------------------------------------------------------------------------------------------------------------------------------------------------------------------------------------------------------------------------------------------------------------------------------------------------------------------------------------------------------------------------------------------------------------------------------------------------------------------------------------------------------------------------------------------------------------------------------------------------------------------------------------------------------------------------------------------------------------------------------------------------------------------------------------------------------------------------------------------------------------------------------------------------------------------------------------------------------------------------------------------------------------------------------------------------------------------------------------------------------------------------------------------------------------------------------------------------------------------------------------------------------------------------------------------------------------------------------------------------------------------------------------------------------------------------------------------------------------------------------------------------------------------------------------------------------------------------------------------------------------------------------------------------------------------------------------------------------------------------------------------------------------------------------------------------------------------------------------------------------------------------------------------------------------------------------------------------------------------------------------------------------------------------------------------------------------------------------------------------------------------------------------------------------------------------------------------------------------------------------------------------------------------------------------------------------------------------------------------------------------------------------------------------------------------------------------------------------------------------------------------------------------------------------------------------------------------------------------------------------------------------------------------------------------------------------------------------------------------------------------------------------------------------------------------------------------------------------------------------------------------------------------------------------------------------------------------------------------------------------------------------------------------------------------------------------------------------------------------------------------------------------------------------------------------------------------------------------------------------------------------------------------------------------------------------------------------------------------------------------------------------------------------------------------------------   [1709]
'Ixodes hexagonus 12S,Val,16S inv'                                    ------------------------------------------------------------------------------------------------------------------------------------------------------------------------------------------------------------------------------------------------------------------------------------------------------------------------------------------------------------------------------------------------------------------------------------------------------------------------------------------------------------------------------------------------------------------------------------------------------------------------------------------------------------------------------------------------------------------------------------------------------------------------------------------------------------------------------------------------------------------------------------------------------------------------------------------------------------------------------------------------------------------------------------------------------------------------------------------------------------------------------------------------------------------------------------------------------------------------------------------------------------------------------------------------------------------------------------------------------------------------------------------------------------------------------------------------------------------------------------------------------------------------------------------------------------------------------------------------------------------------------------------------------------------------------------------------------------------------------------------------------------------------------------------------------------------------------------------------------------------------------------------------------------------------------------------------------------------------------------------------------------------------------------------------------------------------------------------------------------------------------------------------------------------------------------------------------------------------------------------------------------------------------------------------------------------------------------------------------------------------------------------------------------------------------------------------------------------------------------------------------------------------------------------------------------------------------------------------------------------------------------------------------------------------------------------------------------------------------------------------------------------------------------------------------------------------------------------------------------------------------------------------------------------------------------------------------------------------------------------------------------------------------------------------------------------------------------------------------------------------------------------------------------------------------------------------------------------------------------------------------------------------------------------------------------------------------------------------------------------------------------------------------------------------------------------------------------------------------------------------------------------------------------------------------------------------------------------------------------------------------------------------------------------------------------------------------------------------------------------------------------------------------------------------------------------------------------------------------------------------------------------------------------------------------------------------------------------------------------------------------------------------------------------------------------------------------------------------------------------------------------------------------------------------------------------------------------------------------------------------------------------------------------------------------------------------------------------------------------------------------------------------------------------------------------------------------------------------------------------------------------------------------------------------------------------------------------------------------------------------------------------------------------------------------------------------------------------------------------------------------------------------------------------------------------------------------------------------------------------------------------------------------------------------------------------------------------------------------------------------------------------------------------------------------------------------------------------------------------------------------------------AATTTAATTATAGTTTTAAAAAAAAATCTTTTAAATTTTCTTTATATTATAAAATGTTAATTTTTTTT----------------------AAAAAATAGAAGAAA--TATTT-ATGGTTTAAAG-AGATTTTAAG-TAGA--AATTTAAATAT-AGATTTGGCGAA--ACT-TGTGCCAGCCGCCGCGGTTATACA-AGTGAATCT-TTTTTTTTGT--TATTATTTTAATAAATTT-GTAAT-TTAATT--ATTAAAGTCTATT-AAGGTGAAA-TTTATAGTTCTT---AA--AAATTTAAGTTTATTGA--TTTTA-----AAAAAATTTAAATGTTAAACTAGGATTAGATACCCTATTAT-TTTAAG--------CTATATGTTGTTAGTATATAATGA---TTATGAAATCATAAGATT--TTGGCGGTATTTTAAGCTTTTTAGAGGAATTTGCTCTGT--AATGGATAAAACGCCTTGA-TC--TTACTTAATTTGGTTAAA-TCAATTTGTATACCACTATATT----TAATTATATTAA-ATAATTATATTTAAGATTT--TTTTATAA--AGAA---TTATATTAAGTCAAGGTGCAAT----ATAAAAT-TATGAATGAAGTGAATTACATT----GATTTTGATTAAA-------TATGTTGAAA-GATGAGAT------TAGGATTTAAAAGTAAATTATTA------ATATGATGGATAATT--GAATTA--AGCTCTAGAATATGCACATATCGCCCGTCGCTCTCA----ATTT---TGAGATAAGTCGTAACAAAGTAAAAGTACTGGAAAGTGtttttt-------AAAATGAAAT-CATTAGATATTTCATTTACAATGAAAGTTT--GTTTGTAAGAACCATTTTA---ATAAAATTTTAAAGTGTTT--ATTTTAAAATAAGGAATTATAAAAGGTTTATGAGAAGTGTATTGATAATAGATTTATATTTGGGTGAACTGTAGGGGAAACGTGAAA-ATTTTGAAAAATTTA-----AAATTAAAGAAGT-ATTTAGGAGTACCTTTTGCATCAGGGTTTTTTAAAGAAATTAAAATA--TTTTAATT--TCCCGAAGTTAAAATGATCTATAAGAATAGGAATATCA-TTATGTGGAATTATAATGAGTAATATTTTTATAGAAATGAAATTTTATTCATATTTAATGATATCTGGTTATGAAA----------ATAATGAT--TATAT--ATCATGCTATAATTTTTTTTTTAA--------------TTTTAAATTTTATAGAGAT-GATTTGTAGG-GATAAG-CTTACAGATTTCTTTTATGGTTAAGTTTACATAAA--AATAAGGGAT-GAAATTTTCTTAGTTTTTTAATAAAGAATTGTTGTTAAGGGTTTGGACAAGAGTAAAGTGATTTAGTGATTTTATTAATTTTTTTTAATTTAA-AAAAATTAATAAAATCAGTAAAATAGATATATTTG-TGTAAACTTTAATTTGTTTTGGTGGTGTG---------TTTAT-TTAAGTTAGAGGAACTCGGCAAAATTTAATGATTGACTGTTTAACAAAAACATTTCATTTTTGAGGTAATAAAATGTAA-AATCTGCTCAATGA--TTAT-TTAAATTGCTGTGGT--ATTTTGACTATACGAAGGTA--TTGA-AATAAGGCTTTAAATGGGTGCTAAGA--GAATGGTTTAACG-ATTAATA-ACTT--TCTTTAATTAATAAA-------ATGAATTTAATTTTTTTGTGAAGAAGCAAAAATTTAAATTAGGGACAAGAAGACCCTATGAATTTTTATTAGATTGTGA---------TGAGAATTAT-------TTGAAATCTAATTTGGTTGGGGTGATTAAAAAAGAATATA---TATCTTTTTGTATT-----AAAGA------AATTAATTTGTTCCGTTAT---TAACGATTAAATGAGAAAAATACTCTAGGGATAACAGCGTAATAATTTTGGATAGTTCATATAGATAAAATAGTTTGCGACCTCGATGTTGGATTAGGATCC-TTTTTTAGTGAAGAAGTTAAA-AAAAGAAGTTTGTTCAACTTTTAAATTCCTACATGATTTGAGTTCAAACCGGCGTGAGCCAGGTTGGTTTCTATCTTAATTTTC--ACTTTTATTTTTTTAGTACGAAAGGAATAAGAAATGTTAATTTT-ATTAATTT---A-ATT-A----TTA--CA--------------------------TTTTATTAA------------------------------------------------------------------------------------------------------------------------------------------------------------------------------------------------------------------------------------------------------------------------------------------------------------------------------------------------------------------------------------------------------------------------------------------------------------------------------------------------------------------------------------------------------------------------------------------------------------------------------------------------------------------------------------------------------------------------------------------------------------------------------------------------------------------------------------------------------------------------------------------------------------------------------------------------------------------------------------------------------------------------------------------------------------------------------------------------------------------------------------------------------------------------------------------------------------------------------------------------------------------------------------------------------------------------------------------------------------------------------------------------------------------------------------------------------------------------------------------------------------------------------------------------------------------------------------------------------------------------------------------------------------------------------------------------------------------------------------------------------------------------------------------------------------------------------------------------------------------------------------------------------------------------------------------------------------------------------------------------------------------------------------------------------------------------------------------------------------------------------------------------------------------------------------------------------------------------------------------------------------------------------------------------------------------------------------------------------------------------------------------------------------------------------------------------------------------------------------------------------------------------------------------------------------------------------------------------------------------------------------------------------------------------------------------------------------------------------------------------------------------------------------------------------------------------------------------------------------------------------------------------------------------------------------------------------------------------------------------------------------------------------------------------------------------------------------------------------------------------------------------------------------------------------------------------------------------------------------------------------------------------------------------------------------------------------------------------------------------------------------------------------------------------------------------------------------------------------------------------------------------------------------------------------------------------------------------------------------------------------------------------------------------------------------------------------------------------------------------------------------------------------------------------------------------------------------------------------------------------------------------------------------------------------------------------------------------------------------------------------------------------------------------------------------------------------------------------------------------------------------------------------------------------------------------------------------------------------------------------------------------------------------------------------------------------------------------------------------------------------------------------------------------------------------------------------------------------------------------------------------------------------------------------------------------------------------------------------------------------------------------------------------------------------------------------------------------------------------------------------------------------------------------------------------------------------------------------------------------------------------------------------------------------------------------------------------------------------------------------------------------------------------------------------------------------------------------------------------------------------------------------------------------------------------------------------------------------------------------------------------------------------------------------------------------------------------------------------------------------------------------------------------------------------------------------------------------------------------------------------------------------------------------------------------------------------------------------------------------------------------------------------------------------------------------------------------------------------------------------------------------------------------------------------------------------------------------------------------------------------------------------------------------------------------------------------------------------------------------------------------------------------------------------------------------------------------------------------------------------------------------------------------------------------------------------------------------------------------------------------------------------------------------------------------------------------------------------------------------------------------------------------------------------------------------------------------------------------------------------------------------------------------------------------------------------------------------------------------------------------------------------------------------------------------------------------------------------------------------------------------------------------------------------------------------------------------------------------------------------------------------------------------------------------------------------------------------------------------------------------------------------------------------------------------------------------------------------------------------------------------------------------------------------------------------------------------------------------------------------------------------------------------------------------------------------------------------------------------------------------------------------------------------------------------------------------------------------------------------------------------------------------------------------------------------------------------------------------------------------------------------------------------------------------------------------------------------------------------------------------------------------------------------------------------------------------------------------------------------------------------------------------------------------------------------------------------------------------------------------------------------------------------------------------------------------------------------------   [1998]
'Limulus polyphemus 12S,16S inv'                                    --------------------------------------------------------------------------------------------------------------------------------------------------------------------------------------------------------------------------------------------------------------------------------------------------------------------------------------------------------------------------------------------------------------------------------------------------------------------------------------------------------------------------------------------------------------------------------------------------------------------------------------------------------------------------------------------------------------------------------------------------------------------------------------------------------------------------------------------------------------------------------------------------------------------------------------------------------------------------------------------------------------------------------------------------------------------------------------------------------------------------------------------------------------------------------------------------------------------------------------------------------------------------------------------------------------------------------------------------------------------------------------------------------------------------------------------------------------------------------------------------------------------------------------------------------------------------------------------------------------------------------------------------------------------------------------------------------------------------------------------------------------------------------------------------------------------------------------------------------------------------------------------------------------------------------------------------------------------------------------------------------------------------------------------------------------------------------------------------------------------------------------------------------------------------------------------------------------------------------------------------------------------------------------------------------------------------------------------------------------------------------------------------------------------------------------------------------------------------------------------------------------------------------------------------------------------------------------------------------------------------------------------------------------------------------------------------------------------------------------------------------------------------------------------------------------------------------------------------------------------------------------------------------------------------------------------------------------------------------------------------------------------------------------------------------------------------------------------------------------------------------------------------------------------------------------------------------------------------------------------------------------------------------------------------------------------------------------------------------------------------------------------------------------------------------------------------------------------------------------------------------------------------------------------------------------------------------------------------------------------------------------------------------------------------------------------------------------------------------------------------------------------------------------------------------------------------------------------------------------------------------------------------------------------------------------------------------------------------------------------------------------------------------------------------------------------------------------------------------------------------------------------------------------------------------------------------------------------------------------------------------------------------------------------------------------------------------------------------------------------------------------------------------------------------------------------------------------------------------------------------------------------------------------------------------------------------------------------------------------------------------------------------------------------------------------------------------------------------------------------------------------------------------------------------------------------------------------------------------------------------------------------------------------------------------------------------------------------------------------------------------------------------------------------------------------------------------------------------------------TACCGAGTA-TATATAAAAAGAACATTAAATTTGATTTTGATTTTTCTTTAACTGTATAAATAATATAAACATACTTAGATTTCTATGACAATTTAATTGATTTTTGTTGTTTTT--TTCGTAGTATTTAGTT--CTGAATAACTCATTAGG-GTGAGGTTCG---G---TAATTTATAAGTTAGGTCGGTTAA--AAT-TGTGCCAGCTACCGCGGTTAGACA-GAGGACCTT-AGTTAAACTT--TTTGATTTTTAAAATTAT-GAGTTTTTAAT----ACTTATTATATTTATCTTGAAA-GGTAGAATTTTTATAGT---TGGGGATAATAGGTTAGTTTTTGTTTTTTTGAAGCTTTGATTATAGACCAGGATTAGATACCCTGTTAT-TTTAAGGTGTAA-AGGAAATTAGGGTAGTAATTGTTGA---TCATGAAACCTAAAAAAT--TTGGCGGTGCTTTAAGCTGTTCAGAGGAATCTGCTCTGT--AATCGATGGTCCTCGTTTAATT--TTACTTTATTTTGTTATT-ACAGTTTGTATACCGCCGTCTTT---GATTGCCTTTAT-AGAGTTAAAGCTATCGTTT--AAAATTTA--TTTT---TTATGTCAGGTCAAGGTGCAGC----TTATGGTAAAGG-TTGAAGTGGATTACAAT----TAATTTATTAATACGGATGTTTTATTGAAAGGATAGAATTGAAG-GTGGATTTGAAAGTAATTTTTTA-----TTAAATATGTAATTGT--GAATAG--GGCTCTAAGGCATGTACACATCGCCCGTCGCTCTCGCT--TTTA-GGTGAGATAAGTCGTAACATAGTAGATGTATTGGAAAATGTATCTAGGAGGG----------------------------------------------------------------TTTTAAAATCTTATTTGTTTGTAATTTAAAAGTATTTTATTAGTTGAGTAAGTTGTATTGAATGATTTTGGATGATTATATTTTATTAGTACTGTGAAGGAAGGATGAAATATGGTGAAATATTTATTAGGATATTAGAAAAGATTAAATCTTGTACCTTTTGTATCAGGGGTGAATAATT-GAAATTATTTA-TTTATTTT--TCCCGAAGGAAAG-AGAGTTAATATGAAATT--GAAATTGATGTAGTAAA-ATCAAGTTTTATTTTGTGTTGGAGGTGAAATGTCAAGCGATCTTTTTGATATCTGGTTCTTTGA---------GAAATGAAT---TTA---GTTCAGCTTTTGAAAATAAAAGTTATTTTTTTTTATTTTTTTATTTTCAGGAAGTGA-GTATCTAGGG-GATAAT-CTCTAGATATATTTATAAGGTTTGTAGGAAAGATTAGTTGTAGATTTAGAAATGATCATTTTGTGTAATAGTAGATTTATTTTTTTTTATTTTATTTTTAGGTTTAGTATCAAGGATGTATTGATAATTGTTAACAAATTT-TTAAAATGTTTGTATTAGTAGAAGTGAGGAGAGTT-AGAATTGTTATTAAGGGTTGTAGTAAAAAAGACTGTA-GGTTAATTTTTTTTAAGGAACTCGGCAAATA-TTTTTTTCGCCTGTTTATCAAAAACATGGTTTTTTG-TTTTTATGAAAAATCG-GACCTGCCCAATGA-GGAGA-TTTAATGGCCGCGGT--ATATTGACCGTGCGAAGGTAGCATAATCATTTGCTTTTTAATTGAGGGCTAGTATGAATGGTTGGACGTAAAAAAA-TCTG--TCTTGGAAATAGATT-------TTGAATTTTATTTTTTAGTGAAAAAGCTGAAATTTTACTAAGGGACGAGAAGACCCTATTAAGCTTTACTTTTTTGGTTTTTTTTATTAATTTTCGGTTGGGAAAGGCTAAGAGAGTTTTACTGGGGCGGTAGAGAAAGAAACTT----ATCTTTTTTTTTATAATAATACTTATTTGTGAATTTTTGACCCACTTT---TAGTGGTAATAGGAGTAAGTTACTGTAGGGATAACAGCGTAATTTTTTCGGAGAGTTCTTATCGGCGAAGAAGTTTGCGACCTCGATGTTGAATTAAAGAGT-CAGTAGGGCGGAGAAGTTCTA-TATGAAGGTCTGTTCGACCTTTAAATCTTTACGTGATTTGAGTTCAGACCGGCGTGAGCCAGGTCGGTTTCTATCTTTAGTTATT-AGGGAGGATGTTTTAGTACGAAAGGACCAAACATTATAAATTTT-GTTTATTTTATTTATTTTTATTTTATGTTA----------------------------------------------------------------------------------------------------------------------------------------------------------------------------------------------------------------------------------------------------------------------------------------------------------------------------------------------------------------------------------------------------------------------------------------------------------------------------------------------------------------------------------------------------------------------------------------------------------------------------------------------------------------------------------------------------------------------------------------------------------------------------------------------------------------------------------------------------------------------------------------------------------------------------------------------------------------------------------------------------------------------------------------------------------------------------------------------------------------------------------------------------------------------------------------------------------------------------------------------------------------------------------------------------------------------------------------------------------------------------------------------------------------------------------------------------------------------------------------------------------------------------------------------------------------------------------------------------------------------------------------------------------------------------------------------------------------------------------------------------------------------------------------------------------------------------------------------------------------------------------------------------------------------------------------------------------------------------------------------------------------------------------------------------------------------------------------------------------------------------------------------------------------------------------------------------------------------------------------------------------------------------------------------------------------------------------------------------------------------------------------------------------------------------------------------------------------------------------------------------------------------------------------------------------------------------------------------------------------------------------------------------------------------------------------------------------------------------------------------------------------------------------------------------------------------------------------------------------------------------------------------------------------------------------------------------------------------------------------------------------------------------------------------------------------------------------------------------------------------------------------------------------------------------------------------------------------------------------------------------------------------------------------------------------------------------------------------------------------------------------------------------------------------------------------------------------------------------------------------------------------------------------------------------------------------------------------------------------------------------------------------------------------------------------------------------------------------------------------------------------------------------------------------------------------------------------------------------------------------------------------------------------------------------------------------------------------------------------------------------------------------------------------------------------------------------------------------------------------------------------------------------------------------------------------------------------------------------------------------------------------------------------------------------------------------------------------------------------------------------------------------------------------------------------------------------------------------------------------------------------------------------------------------------------------------------------------------------------------------------------------------------------------------------------------------------------------------------------------------------------------------------------------------------------------------------------------------------------------------------------------------------------------------------------------------------------------------------------------------------------------------------------------------------------------------------------------------------------------------------------------------------------------------------------------------------------------------------------------------------------------------------------------------------------------------------------------------------------------------------------------------------------------------------------------------------------------------------------------------------------------------------------------------------------------------------------------------------------------------------------------------------------------------------------------------------------------------------------------------------------------------------------------------------------------------------------------------------------------------------------------------------------------------------------------------------------------------------------------------------------------------------------------------------------------------------------------------------------------------------------------------------------------------------------------------------------------------------------------------------------------------------------------------------------------------------------------------------------------------------------------------------------------------------------------------------------------------------------------------------------------------------------------------------------------------------------------------------------------------------------------------------------------------------------------------------------------------------------------------------------------------------------------------------------------------------------------------------------------------------------------------------------------------------------------------------------------------------------------------------------------------------------------------------------------------------------------------------------------------------------------------------------------------------------------------------------------------------------------------------------------------------------------------------------------------------------------------------------------------------------------------------------------------------------------------------------------------------------------------------------------------------------------------------------------------------------------------------------------------------------------------------------------------------------------------------------------------------------------------------------------------------------------------------------------------------------------------------------------------------------------------------------------------------------------------------------------------------------------------------------------------------------------------------------------------------------------------------------------------------------   [2095]
Tachypleus_tridentatus_12S_inv                                    -------------------------------------------------------------------------------------------------------------------------------------------------------------------------------------------------------------------------------------------------------------------------------------------------------------------------------------------------------------------------------------------------------------------------------------------------------------------------------------------------------------------------------------------------------------------------------------------------------------------------------------------------------------------------------------------------------------------------------------------------------------------------------------------------------------------------------------------------------------------------------------------------------------------------------------------------------------------------------------------------------------------------------------------------------------------------------------------------------------------------------------------------------------------------------------------------------------------------------------------------------------------------------------------------------------------------------------------------------------------------------------------------------------------------------------------------------------------------------------------------------------------------------------------------------------------------------------------------------------------------------------------------------------------------------------------------------------------------------------------------------------------------------------------------------------------------------------------------------------------------------------------------------------------------------------------------------------------------------------------------------------------------------------------------------------------------------------------------------------------------------------------------------------------------------------------------------------------------------------------------------------------------------------------------------------------------------------------------------------------------------------------------------------------------------------------------------------------------------------------------------------------------------------------------------------------------------------------------------------------------------------------------------------------------------------------------------------------------------------------------------------------------------------------------------------------------------------------------------------------------------------------------------------------------------------------------------------------------------------------------------------------------------------------------------------------------------------------------------------------------------------------------------------------------------------------------------------------------------------------------------------------------------------------------------------------------------------------------------------------------------------------------------------------------------------------------------------------------------------------------------------------------------------------------------------------------------------------------------------------------------------------------------------------------------------------------------------------------------------------------------------------------------------------------------------------------------------------------------------------------------------------------------------------------------------------------------------------------------------------------------------------------------------------------------------------------------------------------------------------------------------------------------------------------------------------------------------------------------------------------------------------------------------------------------------------------------------------------------------------------------------------------------------------------------------------------------------------------------------------------------------------------------------------------------------------------------------------------------------------------------------------------------------------------------------------------------------------------------------------------------------------------------------------------------------------------------------------------------------------------------------------------------------------------------------------------------------------------------------------------------------------------------------------------------------------------------------------------------------TTTCCATGTATTATACTAGAATAA--TAAAATTTGATTTTAGTTTTTTCTTAGCTATATGAATAATATAATTATACTTAGATTTCTTAATAAATGAAATTAATTTTTTTTTTATTTTATTTGTAGTATTTAATT--TTAAATAATTTATTGAA-GTAAGATTTA---G---TAATTTATGAT-TAGGTTGGTCAA--AAT-TGTGCCAGCTACCGCGGTTAGACA-ATAAACTTA-AGTTAAGTTG--TTAGATTTTGGAAATATA-GATTTTTTAAAA---ATTTATTTTATTT-AATTGAAAAGGTGAAATTTTTATAAT---TTAAGATGATGAATTTA-TTTTATTTTTTTGTAGCTTTAATTTTAAACCAGGATTAGATACCCTGTTAT-TTTAAGGTGTAAAATGAAATTAGGGTAGTAGTTGTTGT---TCATGAAACCTAAAAAAT--TTGGCGGTGCTTTAAGCTGTTCAGAGGAATCTGCTCTGT--AATCGATAGTCCTCGTTTAATT--TAACTTTATTTTGTTAAT-TCAGTTTGTATATCGCCGTCTTA---GATAACCTTTTT-AGAGAGAAAGTTATCATGA--AAAATTAAT-TTTT---TGATGTCAGGTCAAGGTGCAGC----TTATAATAAAGG-TTGAAGTGGATTACAAT----TAATTTATTAATATGGATGTTATTTTGAAATAAAT-AATTAAAA-GTGGATTTGAAAGTAATTTTTAA-----TTAGATATGTAAAGTT--GAATGT--GGCTCTAAAGCATGTACACATCGCCCGTCGCTCTCGCTT-TTTA-GGTGAGATAAGTCGTAACATAGTAGATGTATTGGAAAATGTATCTAGAAAGG-----------------------------------------------------------------------------------------------------------------------------------------------------------------------------------------------------------------------------------------------------------------------------------------------------------------------------------------------------------------------------------------------------------------------------------------------------------------------------------------------------------------------------------------------------------------------------------------------------------------------------------------------------------------------------------------------------------------------------------------------------------------------------------------------------------------------------------------------------------------------------------------------------------------------------------------------------------------------------------------------------------------------------------------------------------------------------------------------------------------------------------------------------------------------------------------------------------------------------------------------------------------------------------------------------------------------------------------------------------------------------------------------------------------------------------------------------------------------------------------------------------------------------------------------------------------------------------------------------------------------------------------------------------------------------------------------------------------------------------------------------------------------------------------------------------------------------------------------------------------------------------------------------------------------------------------------------------------------------------------------------------------------------------------------------------------------------------------------------------------------------------------------------------------------------------------------------------------------------------------------------------------------------------------------------------------------------------------------------------------------------------------------------------------------------------------------------------------------------------------------------------------------------------------------------------------------------------------------------------------------------------------------------------------------------------------------------------------------------------------------------------------------------------------------------------------------------------------------------------------------------------------------------------------------------------------------------------------------------------------------------------------------------------------------------------------------------------------------------------------------------------------------------------------------------------------------------------------------------------------------------------------------------------------------------------------------------------------------------------------------------------------------------------------------------------------------------------------------------------------------------------------------------------------------------------------------------------------------------------------------------------------------------------------------------------------------------------------------------------------------------------------------------------------------------------------------------------------------------------------------------------------------------------------------------------------------------------------------------------------------------------------------------------------------------------------------------------------------------------------------------------------------------------------------------------------------------------------------------------------------------------------------------------------------------------------------------------------------------------------------------------------------------------------------------------------------------------------------------------------------------------------------------------------------------------------------------------------------------------------------------------------------------------------------------------------------------------------------------------------------------------------------------------------------------------------------------------------------------------------------------------------------------------------------------------------------------------------------------------------------------------------------------------------------------------------------------------------------------------------------------------------------------------------------------------------------------------------------------------------------------------------------------------------------------------------------------------------------------------------------------------------------------------------------------------------------------------------------------------------------------------------------------------------------------------------------------------------------------------------------------------------------------------------------------------------------------------------------------------------------------------------------------------------------------------------------------------------------------------------------------------------------------------------------------------------------------------------------------------------------------------------------------------------------------------------------------------------------------------------------------------------------------------------------------------------------------------------------------------------------------------------------------------------------------------------------------------------------------------------------------------------------------------------------------------------------------------------------------------------------------------------------------------------------------------------------------------------------------------------------------------------------------------------------------------------------------------------------------------------------------------------------------------------------------------------------------------------------------------------------------------------------------------------------------------------------------------------------------------------------------------------------------------------------------------------------------------------------------------------------------------------------------------------------------------------------------------------------------------------------------------------------------------------------------------------------------------------------------------------------------------------------------------------------------------------------------------------------------------------------------------------------------------------------------------------------------------------------------------------------------------------------------------------------------------------------------------------------------------------------------------------------------------------------------------------------------------------------------------------------------------------------------------------------------------------------------------------------------------------------------------------------------------------------------------------------------------------------------------------------------------------------------------------------------------------------------------------------------------------------------------------------------------------------------------------------------------------------------------------------------------------------------------------------------------------------------------------------------------------------------------------------------------------------------------------------------------------------------------------------------------------------------------------------------------------------------------------------------------------------------------------------------------------------------------------------------------------------------------------------------------------------------------------------------------------------------------------------------------------------------------------------------------------------------------------------------------------------------------------------------------------------------------------------------------------------------------------------------------------------------------------------------------------------------------------------------------------------------------------------------------------------------------------------------------------------------------------------------------------------------------------------------------------------------------------------------------------------------------   [802]
'AD1325 ND5-2clone60.3'                                    --------------------------------------------------------------------------------------------------------------------------------------------------------------------------------------------------------------------------------------------------------------------------------------------------------------------------------------------------------------------------------------------------------------------------------------------------------------------------------------------------------------------------------------------------------------------------------------------------------------------------------------------------------------------------------------------------------------------------------------------------------------------------------------------------------------------------------------------------------------------------------------------------------------------------------------------------------------------------------------------------------------------------------------------------------------------------------------------------------------------------------------------------------------------------------------------------------------------------------------------------------------------------------------------------------------------------------------------------------------------------------------------------------------------------------------------------------------------------------------------------------------------------------------------------------------------------------------------------------------------------------------------------------------------------------------------------------------------------------------------------------------------------------------------------------------------------------------------------------------------------------------------------------------------------------------------------------------------------------------------------------------------------------------------------------------------------------------------------------------------------------------------------------------------------------------------------------------------------------------------------------------------------------------------------------------------------------------------------------------------------------------------------------------------------------------------------------------------------------------------------------------------------------------------------------------------------------------------------------------------------------------------------------------------------------------------------------------------------------------------------------------------------------------------------------------------------------------------------------------------------------------------------------------------------------------------------------------------------------------------------------------------------------------------------------------------------------------------------------------------------------------------------------------------------------------------------------------------------------------------------------------------------------------------------------------------------------------------------------------------------------------------------------------------------------------------------------------------------------------------------------------------------------------------------------------------------------------------------------------------------------------------------------------------------------------------------------------------------------------------------------------------------------------------------------------------------------------------------------------------------------------------------------------------------------------------------------------------------------------------------------------------------------------------------------------------------------------------------------------------------------------------------------------------------------------------------------------------------------------------------------------------------------------------------------------------------------------------------------------------------------------------------------------------------------------------------------------------------------------------------------------------------------------------------------------------------------------------------------------------------------------------------------------------------------------------------------------------------------------------------------------------------------------------------------------------------------------------------------------------------------------------------------------------------------------------------------------------------------------------------------------------------------------------------------------------------------------------------------------------------------------------------------------------------------------------------------------------------------------------------------------------------------------------------------------------------------------------------------------------------------------------------------------------------------------------------------------------------------------------------------------------------------------------------------------------------------------------------------------------------------------------------------------------------------------------------------------------------------------------------------------------------------------------------------------------------------------------------------------------------------------------------------------------------------------------------------------------------------------------------------------------------------------------------------------------------------------------------------------------------------------------------------------------------------------------------------------------------------------------------------------------------------------------------------------------------------------------------------------------------------------------------------------------------------------------------------------------------------------------------------------------------------------------------------------------------------------------------------------------------------------------------------------------------------------------------------------------------------------------------------------------------------------------------------------------------------------------------------------------------------------------------------------------------------------------------------------------------------------------------------------------------------------------------------------------------------------------------------------------------------------------------------------------------------------------------------------------------------------------------------------------------------------------------------------------------------------------------------------------------------------------------------------------------------------------------------------------------------------------------------------------------------------------------------------------------------------------------------------------------------------------------------------------------------------------------------------------------------------------------------------------------------------------------------------------------------------------------------------------------------------------------------------------------------------------------------------------------------------------------------------------------------------------------------------------------------------------------------------------------------------------------------------------------------------------------------------------------------------------------------------------------------------------------------------------------------------------------------------------------------------------------------------------------------------------------------------------------------------------------------------------------------------------------------------------------------------------------------------------------------------------------------------------------------------------------------------------------------------------------------------------------------------------------------------------------------------------------------------------------------------------------------------------------------------------------------------------------------------------------------------------------------------------------------------------------------------------------------------------------------------------------------------------------------------------------------------------------------------------------------------------------------------------------------------------------------------------------------------------------------------------------------------------------------------------------------------------------------------------------------------------------------------------------------------------------------------------------------------------------------------------------------------------------------------------------------------------------------------------------------------------------------------------------------------------------------------------------------------------------------------------------------------------------------------------------------------------------------------------------------------------------------------------------------------------------------------------------------------------------------------------------------------------------------------------------------------------------------------------------------------------------------------------------------------------------------------------------------------------------------------------------------------------------------------------------------------------------------------------------------------------------------------------------------------------------------------------------------------------------------------------------------------------------------------------------------------------------------------------------------------------------------------------------------------------------------------------------------------------------------------------------------------------------------------------------------------------------------------------------------------------------------------------------------------------------------------------------------------------------------------------------------------------------------------------------------------------------------------------------------------------------------------------------------------------------------------------------------------------------------------------------------------------------------------------------------------------------------------------------------------------------------------------------------------------------------------------------------------------------------------------------------------------------------------------------------------------------------------------------------------------------------------------------------------------------------------------------------------------------------------------------------------------------------------------------------------------------------------------------------------------------------------------------------------------------------------------------------------------------------------------------------------------------------------------------------------------------------------------------------------------------------------------------------------------------------------------------------------------------TTGCTCTCTATAAGAAAGGTGCCCTGTGATAATGATTTAACTTGAAATGAAATTTTTATAGCTAAGGGTGTAAAAGAGTTTTTTTATGTTTCAAAAACTATTGTAAAATCTTTTTATCTTTCGAGTTTTGTTTTTTTTGGTGTTTTTTTTTATATAATAGTTATGTTTGTTT-----ATGCTTTTAGCTTAAT-AGGTATTAGCTTTGAAGGAGCTAAAGTTTTATGAGCATTAAAAAGAAATAATGGTACGATGGGGGTGTATTTGTTGATTAATTTGAGATTTTTATAAAGTTTAAGAATTTATACTATTAATAATTTATAATATATTAATTATATATATATATATATATATATATATATATATATATATATATATATATATAtAcAtATATtatTATATATATATtAtAAAAAtAATTatTATATtATATATAtAATATAtAAtAtAAtAaTaTCTtAttAAAtAATTatTATATATATATATATATATATATATATATATATATA--TAWAtAtAataAaAtAgttAaAtAAtAAAaACtaATagtTAtAaACAtATAaAgACTaTAAaaaaCCaaTTTAt---AAAATAaAttGGgtCTtTaTatGAAtAtAAAtAAATAGTTAAATAAGTTGGTGTTTTAGAAAAGATGTTCTCTTTGAGATGGAAAGGATTAGAAGTCCTTTAGTGTCATCTTTTAATAAGATTTTACTTTTAAGTTCAAAGCTTAATGTGCTTTACACTTTACCTTATTTATATTAGGCTTTTTAATTTTTACCCTATCAAGGTAAATCCTTTT--TGGTTGaGCCTAATATTGTTATTAGTAGTGCTATAGTAGATATAATCCAAATTACCCTTGAAA----------------------------------------------------------------------------------------------------------------------------------------------------------------------------------------------------------------------------------------------------------------------------------------------------------------------------------------------------------------------------------------------------------------------------------------------------------------------------------------------------------------------------------------------------------------------------------------------------------------------------------------------------------------------------------------------------------------------------------------------------------------------------------------------------------------------------------------------------------------------------------------------------------------------------------------------------------------------------------------------------------------------------------------------------------------------------------------------------------------------------------------------------------------------------------------------------------------------------------------------------------------------------------------------------------------------------------------------------------------------------------------------------------------------------------------------------------------------------------------------------------------------------------------------------------------------------------------------------------------------------------------------------------------------------------------------------------------------------------------------------------------------------------------------------------------------------------------------------------------------------------------------------------------------------------------------------------------------------------------------------------------------------------------------------------------------------------------------------------------------------------------------------------------------------------------------------------------------------------------------------------------------------------------------------------------------------------------------------   [854]
'AD1325 ND5-2clone60.5'                                    --------------------------------------------------------------------------------------------------------------------------------------------------------------------------------------------------------------------------------------------------------------------------------------------------------------------------------------------------------------------------------------------------------------------------------------------------------------------------------------------------------------------------------------------------------------------------------------------------------------------------------------------------------------------------------------------------------------------------------------------------------------------------------------------------------------------------------------------------------------------------------------------------------------------------------------------------------------------------------------------------------------------------------------------------------------------------------------------------------------------------------------------------------------------------------------------------------------------------------------------------------------------------------------------------------------------------------------------------------------------------------------------------------------------------------------------------------------------------------------------------------------------------------------------------------------------------------------------------------------------------------------------------------------------------------------------------------------------------------------------------------------------------------------------------------------------------------------------------------------------------------------------------------------------------------------------------------------------------------------------------------------------------------------------------------------------------------------------------------------------------------------------------------------------------------------------------------------------------------------------------------------------------------------------------------------------------------------------------------------------------------------------------------------------------------------------------------------------------------------------------------------------------------------------------------------------------------------------------------------------------------------------------------------------------------------------------------------------------------------------------------------------------------------------------------------------------------------------------------------------------------------------------------------------------------------------------------------------------------------------------------------------------------------------------------------------------------------------------------------------------------------------------------------------------------------------------------------------------------------------------------------------------------------------------------------------------------------------------------------------------------------------------------------------------------------------------------------------------------------------------------------------------------------------------------------------------------------------------------------------------------------------------------------------------------------------------------------------------------------------------------------------------------------------------------------------------------------------------------------------------------------------------------------------------------------------------------------------------------------------------------------------------------------------------------------------------------------------------------------------------------------------------------------------------------------------------------------------------------------------------------------------------------------------------------------------------------------------------------------------------------------------------------------------------------------------------------------------------------------------------------------------------------------------------------------------------------------------------------------------------------------------------------------------------------------------------------------------------------------------------------------------------------------------------------------------------------------------------------------------------------------------------------------------------------------------------------------------------------------------------------------------------------------------------------------------------------------------------------------------------------------------------------------------------------------------------------------------------------------------------------------------------------------------------------------------------------------------------------------------------------------------------------------------------------------------------------------------------------------------------------------------------------------------------------------------------------------------------------------------------------------------------------------------------------------------------------------------------------------------------------------------------------------------------------------------------------------------------------------------------------------------------------------------------------------------------------------------------------------------------------------------------------------------------------------------------------------------------------------------------------------------------------------------------------------------------------------------------------------------------------------------------------------------------------------------------------------------------------------------------------------------------------------------------------------------------------------------------------------------------------------------------------------------------------------------------------------------------------------------------------------------------------------------------------------------------------------------------------------------------------------------------------------------------------------------------------------------------------------------------------------------------------------------------------------------------------------------------------------------------------------------------------------------------------------------------------------------------------------------------------------------------------------------------------------------------------------------------------------------------------------------------------------------------------------------------------------------------------------------------------------------------------------------------------------------------------------------------------------------------------------------------------------------------------------------------------------------------------------------------------------------------------------------------------------------------------------------------------------------------------------------------------------------------------------------------------------------------------------------------------------------------------------------------------------------------------------------------------------------------------------------------------------------------------------------------------------------------------------------------------------------------------------------------------------------------------------------------------------------------------------------------------------------------------------------------------------------------------------------------------------------------------------------------------------------------------------------------------------------------------------------------------------------------------------------------------------------------------------------------------------------------------------------------------------------------------------------------------------------------------------------------------------------------------------------------------------------------------------------------------------------------------------------------------------------------------------------------------------------------------------------------------------------------------------------------------------------------------------------------------------------------------------------------------------------------------------------------------------------------------------------------------------------------------------------------------------------------------------------------------------------------------------------------------------------------------------------------------------------------------------------------------------------------------------------------------------------------------------------------------------------------------------------------------------------------------------------------------------------------------------------------------------------------------------------------------------------------------------------------------------------------------------------------------------------------------------------------------------------------------------------------------------------------------------------------------------------------------------------------------------------------------------------------------------------------------------------------------------------------------------------------------------------------------------------------------------------------------------------------------------------------------------------------------------------------------------------------------------------------------------------------------------------------------------------------------------------------------------------------------------------------------------------------------------------------------------------------------------------------------------------------------------------------------------------------------------------------------------------------------------------------------------------------------------------------------------------------------------------------------------------------------------------------------------------------------------------------------------------------------------------------------------------------------------------------------------------------------------------------------------------------------------------------------------------------------------------------------------------------------------------------------------------------------------------------------------------------------------------------------------------------------------------------------------------------------------------------------------------------------------------------------------------------------------------------------------------------------------------------------------------------------------------------------------------------------------------------------------------------------------------------------------------------------------------------------------------------------------------------------------------------------------------------------------------------------------------------------------------------------------------------------------------------------------------------------------------------------------------------------------------------------------------------------------------------------------------------------------------------TTGCTCTCTATAAGAAAGGTGCCCTGTGATAATGATTTAACTTGAAATGAAATTTTTATAGCTAAGGGTGTAAAAGAGTTTTTTtATGTTTCAAAAACTATTGTAAAATCTTTTTATCTTTCGAGTTTTGTTTTTTTTGGTGTTTTTTTTTATATAATAGTTATGTTTGTTT-----ATGCTTTTAGCTTAAT-AGGTATTAGCTTTGAAGGAGCTAAAGTTTTATGAGCATTAAAAAGAAATAATGGTACGATGGGGGTGTATTTGTTGATTAATTTGAGATTTTTATAaAGTTTAAGAATTTATACTATTAATAATTTATAATATATTAATTATATATATATATATATATATATATATATATATATATATATATATATAT----------ATtatTATATATATATtatAAAAAtaATtatTATATtAtAtAtAtaATATATAatAtaATAatatCttATtaAataAttatTATATATATATATATATATATATATAtATATATATATATAaAtAtAaTAAAATAGTTAAATAATAAAAACTAATAGTTATAAACATATAAAGACTATAAAAAACCAATTTAT---AAAATAAATTGGGTCTTTATATGAATATAAATAAATAGTTAAATAAGTTGGTGTTTTAGAAAAGATGTTCTCTTTGAGATGGAAAGGATTAGAAGTCCTTTAGTGTCATCTTTTAATAAGATTTTACTTTTAAGTTCAAAGCTTAATGTGCTTTACACTTTACCTTATTTATATTAGGCTTTTTAATTTTTACCCTATCAAGGTAAATCCTTTT--TGGTTGAGCCTAATATTGTTATTAGTAGTGCTATAGTAGATATAATCCAAATTACCCTTGAAA----------------------------------------------------------------------------------------------------------------------------------------------------------------------------------------------------------------------------------------------------------------------------------------------------------------------------------------------------------------------------------------------------------------------------------------------------------------------------------------------------------------------------------------------------------------------------------------------------------------------------------------------------------------------------------------------------------------------------------------------------------------------------------------------------------------------------------------------------------------------------------------------------------------------------------------------------------------------------------------------------------------------------------------------------------------------------------------------------------------------------------------------------------------------------------------------------------------------------------------------------------------------------------------------------------------------------------------------------------------------------------------------------------------------------------------------------------------------------------------------------------------------------------------------------------------------------------------------------------------------------------------------------------------------------------------------------------------------------------------------------------------------------------------------------------------------------------------------------------------------------------------------------------------------------------------------------------------------------------------------------------------------------------------------------------------------------------------------------------------------------------------------------------------------------------------------------------------------------------------------------------------------------------------------------------------------------------------------------   [846]
'AD1325 ND5-2clone60.7'                                    --------------------------------------------------------------------------------------------------------------------------------------------------------------------------------------------------------------------------------------------------------------------------------------------------------------------------------------------------------------------------------------------------------------------------------------------------------------------------------------------------------------------------------------------------------------------------------------------------------------------------------------------------------------------------------------------------------------------------------------------------------------------------------------------------------------------------------------------------------------------------------------------------------------------------------------------------------------------------------------------------------------------------------------------------------------------------------------------------------------------------------------------------------------------------------------------------------------------------------------------------------------------------------------------------------------------------------------------------------------------------------------------------------------------------------------------------------------------------------------------------------------------------------------------------------------------------------------------------------------------------------------------------------------------------------------------------------------------------------------------------------------------------------------------------------------------------------------------------------------------------------------------------------------------------------------------------------------------------------------------------------------------------------------------------------------------------------------------------------------------------------------------------------------------------------------------------------------------------------------------------------------------------------------------------------------------------------------------------------------------------------------------------------------------------------------------------------------------------------------------------------------------------------------------------------------------------------------------------------------------------------------------------------------------------------------------------------------------------------------------------------------------------------------------------------------------------------------------------------------------------------------------------------------------------------------------------------------------------------------------------------------------------------------------------------------------------------------------------------------------------------------------------------------------------------------------------------------------------------------------------------------------------------------------------------------------------------------------------------------------------------------------------------------------------------------------------------------------------------------------------------------------------------------------------------------------------------------------------------------------------------------------------------------------------------------------------------------------------------------------------------------------------------------------------------------------------------------------------------------------------------------------------------------------------------------------------------------------------------------------------------------------------------------------------------------------------------------------------------------------------------------------------------------------------------------------------------------------------------------------------------------------------------------------------------------------------------------------------------------------------------------------------------------------------------------------------------------------------------------------------------------------------------------------------------------------------------------------------------------------------------------------------------------------------------------------------------------------------------------------------------------------------------------------------------------------------------------------------------------------------------------------------------------------------------------------------------------------------------------------------------------------------------------------------------------------------------------------------------------------------------------------------------------------------------------------------------------------------------------------------------------------------------------------------------------------------------------------------------------------------------------------------------------------------------------------------------------------------------------------------------------------------------------------------------------------------------------------------------------------------------------------------------------------------------------------------------------------------------------------------------------------------------------------------------------------------------------------------------------------------------------------------------------------------------------------------------------------------------------------------------------------------------------------------------------------------------------------------------------------------------------------------------------------------------------------------------------------------------------------------------------------------------------------------------------------------------------------------------------------------------------------------------------------------------------------------------------------------------------------------------------------------------------------------------------------------------------------------------------------------------------------------------------------------------------------------------------------------------------------------------------------------------------------------------------------------------------------------------------------------------------------------------------------------------------------------------------------------------------------------------------------------------------------------------------------------------------------------------------------------------------------------------------------------------------------------------------------------------------------------------------------------------------------------------------------------------------------------------------------------------------------------------------------------------------------------------------------------------------------------------------------------------------------------------------------------------------------------------------------------------------------------------------------------------------------------------------------------------------------------------------------------------------------------------------------------------------------------------------------------------------------------------------------------------------------------------------------------------------------------------------------------------------------------------------------------------------------------------------------------------------------------------------------------------------------------------------------------------------------------------------------------------------------------------------------------------------------------------------------------------------------------------------------------------------------------------------------------------------------------------------------------------------------------------------------------------------------------------------------------------------------------------------------------------------------------------------------------------------------------------------------------------------------------------------------------------------------------------------------------------------------------------------------------------------------------------------------------------------------------------------------------------------------------------------------------------------------------------------------------------------------------------------------------------------------------------------------------------------------------------------------------------------------------------------------------------------------------------------------------------------------------------------------------------------------------------------------------------------------------------------------------------------------------------------------------------------------------------------------------------------------------------------------------------------------------------------------------------------------------------------------------------------------------------------------------------------------------------------------------------------------------------------------------------------------------------------------------------------------------------------------------------------------------------------------------------------------------------------------------------------------------------------------------------------------------------------------------------------------------------------------------------------------------------------------------------------------------------------------------------------------------------------------------------------------------------------------------------------------------------------------------------------------------------------------------------------------------------------------------------------------------------------------------------------------------------------------------------------------------------------------------------------------------------------------------------------------------------------------------------------------------------------------------------------------------------------------------------------------------------------------------------------------------------------------------------------------------------------------------------------------------------------------------------------------------------------------------------------------------------------------------------------------------------------------------------------------------------------------------------------------------------------------------------------------------------------------------------------------------------------------------------------------------------------------------------------------------------------------------------------------------------------------------------------------------------------------------------------------------------------------------------------------------------------------------------------------------------------------------------------------------------------------------------------------------------------------------------------------------------------------------------------------------------------------------------------------------------------------------------------------------------------------------------------------------------------------------------------------------------------------------------------------------------------------------------------------------------------------------TTGCTCTCTATAAGAAAGGTGCCCTGTGATAATGATTTAACTTGAAATGAAATTTTTATAGCTAAGGGTGTAAAAGAGTTTTTTTATGTTTCAAaAACTATTGTAAAATCTTTTTATCTTTCGAGTTTTGTTTTTTTTGGTGTTTTTTTTTATATAATAGTTATGTTTGTTT-----ATGCTTTTAGCTTAAT-AGGTATTAGCTTTGAAGGAGCTAAAGTTTTATGAGCATTAAAAAGAAATAATGGTACGATGGGGGTGTATTTGTTGATTAATTTGAGATTTTTATAAAGTTTAAGAATTTATACTATTAATAATTTATAATATATTAATTATATATATATATATATATATATATATATATATATATATATATAT--------------ATtatTATATATATATtAtAAAAAtAATtatTATATTATATATAtAATATATAAtATAATAATaTCTTATtAAAtAAtTATTATATATATATATATATATATATATATATATATATATATAaATAtAAtAAAAtAgtTAaAtAATAAAaActaaTAgtTAtAaACATATAAAgaCTAtAAAAaaCCaatttAt---AAAATAAATTGGGTCTTTATATGAATATAAATAAATAGTTAAATAAGTTGGTGTTTTAGAAAAGATGTTCTCTTTGAGATGGAAAGGATTAGAAGTCCTTTAGTGTCATCTTTTAATAAGATTTTACTTTTAAGTTCAAAGCTTAATGTGCTTTACACTTTACCTTATTTATATTAGGCTTTTTAATTTTTACCCTATCAAGGTAAATCCTTTT--TGGTTGAGCCTAATATTGTTATTAGTAGTGCTATAGTAGATATAATCCAAATTACCCTTGAAA----------------------------------------------------------------------------------------------------------------------------------------------------------------------------------------------------------------------------------------------------------------------------------------------------------------------------------------------------------------------------------------------------------------------------------------------------------------------------------------------------------------------------------------------------------------------------------------------------------------------------------------------------------------------------------------------------------------------------------------------------------------------------------------------------------------------------------------------------------------------------------------------------------------------------------------------------------------------------------------------------------------------------------------------------------------------------------------------------------------------------------------------------------------------------------------------------------------------------------------------------------------------------------------------------------------------------------------------------------------------------------------------------------------------------------------------------------------------------------------------------------------------------------------------------------------------------------------------------------------------------------------------------------------------------------------------------------------------------------------------------------------------------------------------------------------------------------------------------------------------------------------------------------------------------------------------------------------------------------------------------------------------------------------------------------------------------------------------------------------------------------------------------------------------------------------------------------------------------------------------------------------------------------------------------------------------------------------------------   [842]
'AD1325 ND5-2clone60.1'                                    --------------------------------------------------------------------------------------------------------------------------------------------------------------------------------------------------------------------------------------------------------------------------------------------------------------------------------------------------------------------------------------------------------------------------------------------------------------------------------------------------------------------------------------------------------------------------------------------------------------------------------------------------------------------------------------------------------------------------------------------------------------------------------------------------------------------------------------------------------------------------------------------------------------------------------------------------------------------------------------------------------------------------------------------------------------------------------------------------------------------------------------------------------------------------------------------------------------------------------------------------------------------------------------------------------------------------------------------------------------------------------------------------------------------------------------------------------------------------------------------------------------------------------------------------------------------------------------------------------------------------------------------------------------------------------------------------------------------------------------------------------------------------------------------------------------------------------------------------------------------------------------------------------------------------------------------------------------------------------------------------------------------------------------------------------------------------------------------------------------------------------------------------------------------------------------------------------------------------------------------------------------------------------------------------------------------------------------------------------------------------------------------------------------------------------------------------------------------------------------------------------------------------------------------------------------------------------------------------------------------------------------------------------------------------------------------------------------------------------------------------------------------------------------------------------------------------------------------------------------------------------------------------------------------------------------------------------------------------------------------------------------------------------------------------------------------------------------------------------------------------------------------------------------------------------------------------------------------------------------------------------------------------------------------------------------------------------------------------------------------------------------------------------------------------------------------------------------------------------------------------------------------------------------------------------------------------------------------------------------------------------------------------------------------------------------------------------------------------------------------------------------------------------------------------------------------------------------------------------------------------------------------------------------------------------------------------------------------------------------------------------------------------------------------------------------------------------------------------------------------------------------------------------------------------------------------------------------------------------------------------------------------------------------------------------------------------------------------------------------------------------------------------------------------------------------------------------------------------------------------------------------------------------------------------------------------------------------------------------------------------------------------------------------------------------------------------------------------------------------------------------------------------------------------------------------------------------------------------------------------------------------------------------------------------------------------------------------------------------------------------------------------------------------------------------------------------------------------------------------------------------------------------------------------------------------------------------------------------------------------------------------------------------------------------------------------------------------------------------------------------------------------------------------------------------------------------------------------------------------------------------------------------------------------------------------------------------------------------------------------------------------------------------------------------------------------------------------------------------------------------------------------------------------------------------------------------------------------------------------------------------------------------------------------------------------------------------------------------------------------------------------------------------------------------------------------------------------------------------------------------------------------------------------------------------------------------------------------------------------------------------------------------------------------------------------------------------------------------------------------------------------------------------------------------------------------------------------------------------------------------------------------------------------------------------------------------------------------------------------------------------------------------------------------------------------------------------------------------------------------------------------------------------------------------------------------------------------------------------------------------------------------------------------------------------------------------------------------------------------------------------------------------------------------------------------------------------------------------------------------------------------------------------------------------------------------------------------------------------------------------------------------------------------------------------------------------------------------------------------------------------------------------------------------------------------------------------------------------------------------------------------------------------------------------------------------------------------------------------------------------------------------------------------------------------------------------------------------------------------------------------------------------------------------------------------------------------------------------------------------------------------------------------------------------------------------------------------------------------------------------------------------------------------------------------------------------------------------------------------------------------------------------------------------------------------------------------------------------------------------------------------------------------------------------------------------------------------------------------------------------------------------------------------------------------------------------------------------------------------------------------------------------------------------------------------------------------------------------------------------------------------------------------------------------------------------------------------------------------------------------------------------------------------------------------------------------------------------------------------------------------------------------------------------------------------------------------------------------------------------------------------------------------------------------------------------------------------------------------------------------------------------------------------------------------------------------------------------------------------------------------------------------------------------------------------------------------------------------------------------------------------------------------------------------------------------------------------------------------------------------------------------------------------------------------------------------------------------------------------------------------------------------------------------------------------------------------------------------------------------------------------------------------------------------------------------------------------------------------------------------------------------------------------------------------------------------------------------------------------------------------------------------------------------------------------------------------------------------------------------------------------------------------------------------------------------------------------------------------------------------------------------------------------------------------------------------------------------------------------------------------------------------------------------------------------------------------------------------------------------------------------------------------------------------------------------------------------------------------------------------------------------------------------------------------------------------------------------------------------------------------------------------------------------------------------------------------------------------------------------------------------------------------------------------------------------------------------------------------------------------------------------------------------------------------------------------------------------------------------------------------------------------------------------------------------------------------------------------------------------------------------------------------------------------------------------------------------------------------------------------------------------------------------------------------------------------------------------------------------------------------------------------------------------------------------------------------------------------------------------------------------------------------------------------------------------------------------------------------------------------------------------------------------------------------------------------------------------------------------------------------------------------------------------------------------------------------------------------------------------------------------------------------------------------------------------------------------------------------------------------------------------------------------------------------------------------------------------------------------------------------------------------------------------------------------------------------------------------------------------------TTGCTCTCTATAAGAAAGGTGCCCTGTGATAATGATTTAACTTGAAATGAAATTTTTATAGCTAAGGGTGTAAAAGAGTTTTTTTATGTTTCAAAAACTATTGTAAAATCTTTTTATCTTTCGAGTTTTGTTTTTTTTGGTGTTTTTTTTTATATAATAGTTATGTTTGTTT-----ATGCTTTTAGCTTAAT-AGGTATTAGCTTTGAAGGAGCTAAAGTTTTATGAGCATTAAAAAGAAATAATGGTACGATGGGGGTGTATTTGTTGATTAATTTGAGATTTTTATAAAGTTTAAGAATTTATACTATTAATAATTTATAATATATTAATTATATATATATATATATATATATATATAT------------------------------ATTATTATATATATATTATAAAAATAATTATTATATTATATATATAATATATAATATAATAATATCTTATTAAATAATTATTATATATATATATATATATATATATATATATATA----TAaATATAATAAAATAGTTAAATAAtAAAaACTaATAGTTATAaACAtATAAAgACTaTAAAAaaCCaaTTTAT---AAAATAAAtTGGGTCTttAtatGAATATAAATAAATAGTTAAATAAGttGGtGTtTTAGAAAAGATGtTCTCTtTGAGAtGGAaAGGATTAGAAgtCCttTAGTGTCatCTtTTAATAAGATTTtACTtTTAAGtTCAaaGCTtAaTGtGCtttACACTttaCCtTATtTATATtagGCTtTTTAATTTTtaCCCTaTCaaGGtAAatCCttTT--TGGtTGAGCCtaATATTGTTATTAGtAGtGCTATAGtAGATATAAtCCaaATtaCCCttGAaA----------------------------------------------------------------------------------------------------------------------------------------------------------------------------------------------------------------------------------------------------------------------------------------------------------------------------------------------------------------------------------------------------------------------------------------------------------------------------------------------------------------------------------------------------------------------------------------------------------------------------------------------------------------------------------------------------------------------------------------------------------------------------------------------------------------------------------------------------------------------------------------------------------------------------------------------------------------------------------------------------------------------------------------------------------------------------------------------------------------------------------------------------------------------------------------------------------------------------------------------------------------------------------------------------------------------------------------------------------------------------------------------------------------------------------------------------------------------------------------------------------------------------------------------------------------------------------------------------------------------------------------------------------------------------------------------------------------------------------------------------------------------------------------------------------------------------------------------------------------------------------------------------------------------------------------------------------------------------------------------------------------------------------------------------------------------------------------------------------------------------------------------------------------------------------------------------------------------------------------------------------------------------------------------------------------------------------------------------   [822]
'AD1325 ND5-2clone60.4'                                    --------------------------------------------------------------------------------------------------------------------------------------------------------------------------------------------------------------------------------------------------------------------------------------------------------------------------------------------------------------------------------------------------------------------------------------------------------------------------------------------------------------------------------------------------------------------------------------------------------------------------------------------------------------------------------------------------------------------------------------------------------------------------------------------------------------------------------------------------------------------------------------------------------------------------------------------------------------------------------------------------------------------------------------------------------------------------------------------------------------------------------------------------------------------------------------------------------------------------------------------------------------------------------------------------------------------------------------------------------------------------------------------------------------------------------------------------------------------------------------------------------------------------------------------------------------------------------------------------------------------------------------------------------------------------------------------------------------------------------------------------------------------------------------------------------------------------------------------------------------------------------------------------------------------------------------------------------------------------------------------------------------------------------------------------------------------------------------------------------------------------------------------------------------------------------------------------------------------------------------------------------------------------------------------------------------------------------------------------------------------------------------------------------------------------------------------------------------------------------------------------------------------------------------------------------------------------------------------------------------------------------------------------------------------------------------------------------------------------------------------------------------------------------------------------------------------------------------------------------------------------------------------------------------------------------------------------------------------------------------------------------------------------------------------------------------------------------------------------------------------------------------------------------------------------------------------------------------------------------------------------------------------------------------------------------------------------------------------------------------------------------------------------------------------------------------------------------------------------------------------------------------------------------------------------------------------------------------------------------------------------------------------------------------------------------------------------------------------------------------------------------------------------------------------------------------------------------------------------------------------------------------------------------------------------------------------------------------------------------------------------------------------------------------------------------------------------------------------------------------------------------------------------------------------------------------------------------------------------------------------------------------------------------------------------------------------------------------------------------------------------------------------------------------------------------------------------------------------------------------------------------------------------------------------------------------------------------------------------------------------------------------------------------------------------------------------------------------------------------------------------------------------------------------------------------------------------------------------------------------------------------------------------------------------------------------------------------------------------------------------------------------------------------------------------------------------------------------------------------------------------------------------------------------------------------------------------------------------------------------------------------------------------------------------------------------------------------------------------------------------------------------------------------------------------------------------------------------------------------------------------------------------------------------------------------------------------------------------------------------------------------------------------------------------------------------------------------------------------------------------------------------------------------------------------------------------------------------------------------------------------------------------------------------------------------------------------------------------------------------------------------------------------------------------------------------------------------------------------------------------------------------------------------------------------------------------------------------------------------------------------------------------------------------------------------------------------------------------------------------------------------------------------------------------------------------------------------------------------------------------------------------------------------------------------------------------------------------------------------------------------------------------------------------------------------------------------------------------------------------------------------------------------------------------------------------------------------------------------------------------------------------------------------------------------------------------------------------------------------------------------------------------------------------------------------------------------------------------------------------------------------------------------------------------------------------------------------------------------------------------------------------------------------------------------------------------------------------------------------------------------------------------------------------------------------------------------------------------------------------------------------------------------------------------------------------------------------------------------------------------------------------------------------------------------------------------------------------------------------------------------------------------------------------------------------------------------------------------------------------------------------------------------------------------------------------------------------------------------------------------------------------------------------------------------------------------------------------------------------------------------------------------------------------------------------------------------------------------------------------------------------------------------------------------------------------------------------------------------------------------------------------------------------------------------------------------------------------------------------------------------------------------------------------------------------------------------------------------------------------------------------------------------------------------------------------------------------------------------------------------------------------------------------------------------------------------------------------------------------------------------------------------------------------------------------------------------------------------------------------------------------------------------------------------------------------------------------------------------------------------------------------------------------------------------------------------------------------------------------------------------------------------------------------------------------------------------------------------------------------------------------------------------------------------------------------------------------------------------------------------------------------------------------------------------------------------------------------------------------------------------------------------------------------------------------------------------------------------------------------------------------------------------------------------------------------------------------------------------------------------------------------------------------------------------------------------------------------------------------------------------------------------------------------------------------------------------------------------------------------------------------------------------------------------------------------------------------------------------------------------------------------------------------------------------------------------------------------------------------------------------------------------------------------------------------------------------------------------------------------------------------------------------------------------------------------------------------------------------------------------------------------------------------------------------------------------------------------------------------------------------------------------------------------------------------------------------------------------------------------------------------------------------------------------------------------------------------------------------------------------------------------------------------------------------------------------------------------------------------------------------------------------------------------------------------------------------------------------------------------------------------------------------------------------------------------------------------------------------------------------------------------------------------------------------------------------------------------------------------------------------------------------------------------------------------------------------------------------------------------------------------------------------------------------------------------------------------------------------------------------------------------------------------------------------------------------------------------------------------------------------------------------------------------------------------------------------------------------------------------------------------------------------------------------------------------------------------------------------------------------------------------------------------------------------------------------------------------------------------------------------------------------------------------------------------------------------------------------------------------------------TTGCTCTCTATAAGAAAGGTGCCCTGTGATAATGATTTAACTTGAAATGAAATTTTTATAGCTAAGGGTGTAAAAGAGTTTTTTTATGTTTCAAAAACTATTGTAAAATCTTTTTATCTTTCGAGTTTTGTTTTTTTTGGTGTTTTTTTTTATATAATAGTTATGTTTGTTT-----ATGCTTTTAGCTTAAT-AGGTATTAGCTTTGAAGGAGCTAAAGTTTTATGAGCATTAAAAAGAAATAATGGTACGATGGGGGTGTATTTGTTGATTAATTTGAGATTTTTATAAAGTTTAAGAATTTATACTATTAATAATTTATAATATAtTAatTATATATATATATATATATATATAT----------------------------------ATTATTATATATATATTATAAAAATAATTATTATATTATATATATAATATATAATATAATAATATCTTATTAAATAATTATTATATATATATATATATATATATATATATATATATA--TAAATATAATAAAATAGTTAAATAATAAAAACTAATAGTTATAAACATATAAAGACTATAAAAAACCAATTTAT---AAAATAAATTGGGTCTTTATATGAATATAAATAAATAGTTAAATAAGTTGGTGTTTTAGAAAAGATGTTCTCTTTGAGATGGAAAGGATTAGAAGTCCTTTAGTGTCATCTTTTAATAAGATTTTACTTTTAAGTTCAAAGCTTAATGTGCTTTACACTTTACCTTATTTATATTAGGCTTTTTAATTTTTACCCTATCAAGGTAAATCCTTTT--TGGTTGAGCCTAATATTGTTATTAGTAGTGCTATAGTAGATATAATCCAAATTACCCTTGAAA----------------------------------------------------------------------------------------------------------------------------------------------------------------------------------------------------------------------------------------------------------------------------------------------------------------------------------------------------------------------------------------------------------------------------------------------------------------------------------------------------------------------------------------------------------------------------------------------------------------------------------------------------------------------------------------------------------------------------------------------------------------------------------------------------------------------------------------------------------------------------------------------------------------------------------------------------------------------------------------------------------------------------------------------------------------------------------------------------------------------------------------------------------------------------------------------------------------------------------------------------------------------------------------------------------------------------------------------------------------------------------------------------------------------------------------------------------------------------------------------------------------------------------------------------------------------------------------------------------------------------------------------------------------------------------------------------------------------------------------------------------------------------------------------------------------------------------------------------------------------------------------------------------------------------------------------------------------------------------------------------------------------------------------------------------------------------------------------------------------------------------------------------------------------------------------------------------------------------------------------------------------------------------------------------------------------------------------------------   [820]
[truncated: 628,605 more chars]
